# Supplementary material for: Structural mechanism of SGLT1 inhibitors
Source: Nat Commun. 2022 Oct 28;13:6440. doi: 10.1038/s41467-022-33421-7 (PMC9616851; doi:10.1038/s41467-022-33421-7)
Supplement: Supplementary file 3 — Source Data [file 41467_2022_33421_MOESM3_ESM.xlsx]

## Sheet: Fig.1
		Fig. 1a
		Fig. 1b
			vector	-0.13664	-0.05572	8.26332
			non-tagged hSGLT1	100	100	100
			hSGLTGFP-MAP17nb	169.812	138.594	141.166
			hSGLT1inward-open	32.1968	20.8583	28.8312
		Fig. 1c
			LX2761(nM)	vector			non-tagged hSGLT1			hSGLTGFP-MAP17nb
			0.012	-0.63409	-1.06588	0.0378	106.939	73.9061	78.0465	134.694	118.466	131.71
			0.07	0.94608	0.98894	-0.44323	99.6525	56.8242	89.3569	158.335	108.764	120.572
			0.46	1.45067	0.51868	1.71391	87.9129	59.3483	68.3913	127.313	110.427	128.81
			2.77	0.79299	0.40204	1.87688	42.0858	39.5201	23.9727	55.1209	71.2157	51.1778
			16.6	7.58845	1.23231	1.11853	16.5733	7.70533	0.28415	17.8488	16.2972	14.5238
			100	-1.3924	0.66522	4.39564	-0.34351	2.06924	1.16141	7.86422	10.7488	11.3421
			600	4.09348	-0.60628	0.72339	2.51256	-2.28212	1.6895	0.72598	6.83202	7.97163

## Sheet: Fig.2
		Fig.2f
			Constructs	1-NBD-Glucose uptake(% of WT)
			WT	100	100	100
			L274A	49.0288	50.847	51.9692
			D454A	42.6186	55.1503	37.6693
			H525A	28.4698	15.0583	18.7402
			H525F	27.3559	9.43541	13.9784
		Fig.2g
			LX2761(nM)	WT			L274A			D454A
			0.012	83.5035	87.9805	86.9261	89.6397	89.6651	108.105	113.616	71.8644	115.014
			0.07	78.2815	81.0623	101.24	96.6575	91.6312	93.7986	102.342	88.1882	109.737
			0.46	73.4138	79.0199	85.2681	81.8331	84.4306	106.667	98.6366	89.5961	117.282
			2.77	52.9318	49.7109	65.5546	76.3456	73.0186	77.7994	98.7571	84.2838	95.5464
			16.6	22.6508	23.433	27.4623	55.23	56.7192	51.1573	68.0522	56.7229	85.7474
			100	17.4379	17.705	18.9295	39.2876	47.0708	28.9848	60.5227	45.4158	57.2071
			600	18.901	26.0821	15.8062	53.7797	49.1181	29.394	52.1747	43.3613	43.5062

## Sheet: Fig.3
		Fig. 3c
			Constructs
			hSGLT1-WT	100	100	100
			hSGLT1-A160V	62.6072	76.8882	65.5875
		Fig. 3d
			Mizagliflozin(nM)	hSGLT1			hSGLT1-A160V
			0.125	92.6728	107.26	90.0228	95.1384	110.003	106.401
			0.75	97.1539	101.771	94.6266	100.569	101.918	105.819
			4.5	82.0754	89.3085	92.6199	118.253	101.112	99.7949
			27	57.3159	62.0276	61.3157	92.8213	99.9916	104.828
			162	27.9019	24.336	14.392	71.2511	66.0298	60.01
			972	10.805	24.9449	-7.6692	45.4528	27.4911	17.0603
			5832	10.1483	-4.70343	-11.1617	15.5961	2.83198	-7.5146
		Fig. 3e
			Constructs
			hSGLT2-WT	100	100	100
			hSGLT2-V157A	65.927	45.1201	40.5137
		Fig. 3f
			Mizagliflozin(μM)	hSGLT2			hSGLT2-V157A
			0.0045	97.3014	100.454	99.2817	85.1013	92.2277	87.1151
			0.027	96.2832	103.524	94.5516	83.1305	102.245	86.7193
			0.162	97.2789	98.9769	93.6826	78.0645	78.1578	73.2501
			0.972	94.195	91.4715	88.5013	57.3321	51.9782	48.978
			5.832	63.7267	57.7311	58.2739	24.6867	19.1588	14.6566
			34.992	25.6843	19.479	24.6165	11.9338	3.00006	8.93796
			209.952	9.81364	4.85087	3.5281	6.0529	4.89488	10.1216

## Sheet: Supplementary Fig.1
		Supplementary Fig.1b					Supplementary Fig.1c
			Elution volume	Absorbance at 280 nm
			-0.000856	0
			-2.4e-05	0.23171
			0.000808	0.23627
			0.00164	0.23715
			0.00247	0.23751
			0.0033	0.23786
			0.00414	0.23765
			0.00497	0.23779
			0.0058	0.23898
			0.00663	0.23934
			0.00747	0.23931
			0.0083	0.23973
			0.00913	0.24009
			0.00996	0.24045
			0.01079	0.24086
			0.01163	0.24117
			0.01246	0.242
			0.01329	0.24252
			0.01412	0.24282
			0.01495	0.2435
			0.01579	0.24325
			0.01662	0.24313
			0.01745	0.24359
			0.01828	0.2437
			0.01911	0.24366
			0.01995	0.24365
			0.02078	0.24477
			0.02161	0.24525
			0.02244	0.24604
			0.02327	0.24705
			0.02411	0.2476
			0.02494	0.24934
			0.02577	0.2507
			0.0266	0.25255
			0.02743	0.25358
			0.02827	0.25554
			0.0291	0.25751
			0.02993	0.25867
			0.03076	0.26111
			0.03159	0.26304
			0.03243	0.26481
			0.03326	0.26612
			0.03409	0.26786
			0.03492	0.26935
			0.03575	0.2713
			0.03659	0.27379
			0.03742	0.27521
			0.03825	0.27595
			0.03908	0.27717
			0.03991	0.27823
			0.04075	0.27933
			0.04158	0.28044
			0.04241	0.28139
			0.04324	0.28291
			0.04407	0.28444
			0.04491	0.28515
			0.04574	0.28708
			0.04657	0.28894
			0.0474	0.28916
			0.04823	0.29013
			0.04907	0.29095
			0.0499	0.29135
			0.05073	0.29211
			0.05156	0.29282
			0.05239	0.29338
			0.05323	0.29388
			0.05406	0.29352
			0.05489	0.29386
			0.05572	0.29511
			0.05655	0.29484
			0.05739	0.29509
			0.05822	0.29652
			0.05905	0.29766
			0.05988	0.29776
			0.06071	0.29875
			0.06155	0.29912
			0.06238	0.29886
			0.06321	0.29911
			0.06404	0.29991
			0.06487	0.29935
			0.06571	0.30018
			0.06654	0.29941
			0.06737	0.29922
			0.0682	0.29865
			0.06903	0.29828
			0.06987	0.29674
			0.0707	0.29528
			0.07153	0.29512
			0.07236	0.29432
			0.07319	0.29272
			0.07403	0.29122
			0.07486	0.28995
			0.07569	0.28846
			0.07652	0.28727
			0.07735	0.28581
			0.07819	0.28443
			0.07902	0.28349
			0.07985	0.28291
			0.08068	0.28212
			0.08151	0.2816
			0.08235	0.2811
			0.08318	0.28156
			0.08401	0.28159
			0.08484	0.28226
			0.08567	0.28262
			0.08651	0.28494
			0.08734	0.28788
			0.08817	0.29143
			0.089	0.29585
			0.08983	0.30127
			0.09067	0.30719
			0.0915	0.31404
			0.09233	0.32158
			0.09316	0.32947
			0.09399	0.33634
			0.09483	0.34403
			0.09566	0.35215
			0.09649	0.35927
			0.09732	0.36638
			0.09815	0.37372
			0.09899	0.38148
			0.09982	0.38816
			0.10065	0.39415
			0.10148	0.40129
			0.10231	0.40747
			0.10315	0.41428
			0.10398	0.42013
			0.10481	0.42584
			0.10564	0.43088
			0.10647	0.43664
			0.10731	0.44186
			0.10814	0.44736
			0.10897	0.45269
			0.1098	0.45802
			0.11063	0.4631
			0.11147	0.46918
			0.1123	0.47507
			0.11313	0.47973
			0.11396	0.48391
			0.11479	0.48849
			0.11563	0.49293
			0.11646	0.49718
			0.11729	0.50138
			0.11812	0.50618
			0.11895	0.51138
			0.11979	0.51586
			0.12062	0.52101
			0.12145	0.52512
			0.12228	0.53039
			0.12311	0.5341
			0.12395	0.5382
			0.12478	0.54081
			0.12561	0.54415
			0.12644	0.54663
			0.12727	0.54877
			0.12811	0.55037
			0.12894	0.55113
			0.12977	0.5508
			0.1306	0.5494
			0.13143	0.54724
			0.13227	0.54511
			0.1331	0.542
			0.13393	0.53842
			0.13476	0.53423
			0.13559	0.53107
			0.13643	0.52723
			0.13726	0.5233
			0.13809	0.52037
			0.13892	0.5175
			0.13975	0.51526
			0.14059	0.51264
			0.14142	0.5099
			0.14225	0.5072
			0.14308	0.50477
			0.14391	0.50314
			0.14475	0.50111
			0.14558	0.49945
			0.14641	0.49906
			0.14724	0.49893
			0.14807	0.49927
			0.14891	0.49958
			0.14974	0.50033
			0.15057	0.50067
			0.1514	0.50234
			0.15223	0.50438
			0.15307	0.50625
			0.1539	0.50847
			0.15473	0.51157
			0.15556	0.51501
			0.15639	0.51881
			0.15723	0.52357
			0.15806	0.52909
			0.15889	0.5354
			0.15972	0.54086
			0.16055	0.54654
			0.16139	0.55268
			0.16222	0.55923
			0.16305	0.56629
			0.16388	0.57319
			0.16471	0.58178
			0.16555	0.59011
			0.16638	0.59901
			0.16721	0.60868
			0.16804	0.61845
			0.16887	0.62998
			0.16971	0.64072
			0.17054	0.65146
			0.17137	0.66346
			0.1722	0.67634
			0.17303	0.68886
			0.17387	0.70138
			0.1747	0.71448
			0.17553	0.72753
			0.17636	0.74121
			0.17719	0.7542
			0.17803	0.76682
			0.17886	0.78009
			0.17969	0.79392
			0.18052	0.80783
			0.18135	0.82157
			0.18219	0.83632
			0.18302	0.8518
			0.18385	0.86758
			0.18468	0.88377
			0.18551	0.89931
			0.18635	0.91481
			0.18718	0.93026
			0.18801	0.94505
			0.18884	0.95933
			0.18967	0.97326
			0.19051	0.98683
			0.19134	0.9996
			0.19217	1.01348
			0.193	1.02625
			0.19383	1.0382
			0.19467	1.04999
			0.1955	1.06146
			0.19633	1.07187
			0.19716	1.08219
			0.19799	1.09225
			0.19883	1.10179
			0.19966	1.11057
			0.20049	1.11853
			0.20132	1.12649
			0.20215	1.13361
			0.20299	1.13986
			0.20382	1.14564
			0.20465	1.15082
			0.20548	1.15629
			0.20631	1.16108
			0.20715	1.16493
			0.20798	1.1682
			0.20881	1.17044
			0.20964	1.17306
			0.21047	1.17433
			0.21131	1.17537
			0.21214	1.17594
			0.21297	1.17591
			0.2138	1.17517
			0.21463	1.17411
			0.21547	1.17302
			0.2163	1.1717
			0.21713	1.16985
			0.21796	1.1673
			0.21879	1.16469
			0.21963	1.16118
			0.22046	1.15688
			0.22129	1.15235
			0.22212	1.14787
			0.22295	1.14346
			0.22379	1.13781
			0.22462	1.13183
			0.22545	1.12534
			0.22628	1.11835
			0.22711	1.11189
			0.22795	1.10479
			0.22878	1.09821
			0.22961	1.09102
			0.23044	1.08436
			0.23127	1.07815
			0.23211	1.07192
			0.23294	1.06546
			0.23377	1.05831
			0.2346	1.05067
			0.23543	1.04357
			0.23627	1.03724
			0.2371	1.03097
			0.23793	1.02402
			0.23876	1.0173
			0.23959	1.01133
			0.24043	1.00501
			0.24126	0.99809
			0.24209	0.99089
			0.24292	0.98428
			0.24375	0.97779
			0.24459	0.97147
			0.24542	0.96577
			0.24625	0.96022
			0.24708	0.9542
			0.24791	0.94784
			0.24875	0.94184
			0.24958	0.93626
			0.25041	0.93053
			0.25124	0.92444
			0.25207	0.91857
			0.25291	0.91276
			0.25374	0.90738
			0.25457	0.90197
			0.2554	0.89648
			0.25623	0.8914
			0.25707	0.88636
			0.2579	0.88122
			0.25873	0.87597
			0.25956	0.87079
			0.26039	0.86514
			0.26123	0.8602
			0.26206	0.85547
			0.26289	0.85056
			0.26372	0.84534
			0.26455	0.84
			0.26539	0.83557
			0.26622	0.83115
			0.26705	0.82706
			0.26788	0.8225
			0.26871	0.81761
			0.26955	0.81321
			0.27038	0.80878
			0.27121	0.80484
			0.27204	0.80087
			0.27287	0.79662
			0.27371	0.79269
			0.27454	0.78902
			0.27537	0.78535
			0.2762	0.78195
			0.27703	0.77773
			0.27787	0.77325
			0.2787	0.76866
			0.27953	0.76504
			0.28036	0.76136
			0.28119	0.75768
			0.28203	0.75382
			0.28286	0.75066
			0.28369	0.74751
			0.28452	0.7441
			0.28535	0.74079
			0.28619	0.7375
			0.28702	0.73381
			0.28785	0.7302
			0.28868	0.72687
			0.28951	0.72373
			0.29035	0.72105
			0.29118	0.71776
			0.29201	0.71436
			0.29284	0.71124
			0.29367	0.70844
			0.29451	0.70577
			0.29534	0.70297
			0.29617	0.70016
			0.297	0.69743
			0.29783	0.69456
			0.29867	0.692
			0.2995	0.68941
			0.30033	0.68665
			0.30116	0.68369
			0.30199	0.68182
			0.30283	0.68031
			0.30366	0.67881
			0.30449	0.67734
			0.30532	0.6755
			0.30615	0.67369
			0.30699	0.67135
			0.30782	0.6691
			0.30865	0.66718
			0.30948	0.66566
			0.31031	0.66406
			0.31115	0.66253
			0.31198	0.66138
			0.31281	0.65948
			0.31364	0.65737
			0.31447	0.65595
			0.31531	0.65446
			0.31614	0.65298
			0.31697	0.65114
			0.3178	0.64897
			0.31863	0.64753
			0.31947	0.64581
			0.3203	0.64395
			0.32113	0.64278
			0.32196	0.64112
			0.32279	0.63911
			0.32363	0.63741
			0.32446	0.63548
			0.32529	0.63378
			0.32612	0.63242
			0.32695	0.63099
			0.32779	0.62997
			0.32862	0.62856
			0.32945	0.62692
			0.33028	0.62568
			0.33111	0.62407
			0.33195	0.62233
			0.33278	0.62116
			0.33361	0.62105
			0.33444	0.62065
			0.33527	0.6194
			0.33611	0.61755
			0.33694	0.61607
			0.33777	0.61451
			0.3386	0.61302
			0.33943	0.61223
			0.34027	0.61073
			0.3411	0.60888
			0.34193	0.60717
			0.34276	0.60541
			0.34359	0.60315
			0.34443	0.60109
			0.34526	0.59881
			0.34609	0.59599
			0.34692	0.59416
			0.34775	0.59236
			0.34859	0.5907
			0.34942	0.58901
			0.35025	0.58708
			0.35108	0.58481
			0.35191	0.58319
			0.35275	0.58171
			0.35358	0.57978
			0.35441	0.57847
			0.35524	0.57732
			0.35608	0.5752
			0.35691	0.57269
			0.35774	0.57048
			0.35857	0.56808
			0.3594	0.56655
			0.36024	0.56478
			0.36107	0.56268
			0.3619	0.56104
			0.36273	0.55854
			0.36356	0.55536
			0.3644	0.55264
			0.36523	0.55062
			0.36606	0.54918
			0.36689	0.54719
			0.36772	0.54523
			0.36856	0.54325
			0.36939	0.54148
			0.37022	0.53987
			0.37105	0.53863
			0.37188	0.5365
			0.37272	0.53468
			0.37355	0.53283
			0.37438	0.53082
			0.37521	0.52824
			0.37604	0.52553
			0.37688	0.52343
			0.37771	0.52206
			0.37854	0.52059
			0.37937	0.51928
			0.3802	0.51794
			0.38104	0.51597
			0.38187	0.51451
			0.3827	0.51352
			0.38353	0.51224
			0.38436	0.51118
			0.3852	0.50957
			0.38603	0.50738
			0.38686	0.50591
			0.38769	0.50503
			0.38852	0.50368
			0.38936	0.50192
			0.39019	0.50032
			0.39102	0.49902
			0.39185	0.49767
			0.39268	0.49615
			0.39352	0.49425
			0.39435	0.49296
			0.39518	0.49103
			0.39601	0.48897
			0.39684	0.48724
			0.39768	0.48591
			0.39851	0.48502
			0.39934	0.48326
			0.40017	0.48163
			0.401	0.48011
			0.40184	0.47819
			0.40267	0.4767
			0.4035	0.47537
			0.40433	0.47416
			0.40516	0.47343
			0.406	0.47299
			0.40683	0.47146
			0.40766	0.46944
			0.40849	0.46828
			0.40932	0.46672
			0.41016	0.4653
			0.41099	0.46411
			0.41182	0.46274
			0.41265	0.46105
			0.41348	0.45933
			0.41432	0.45738
			0.41515	0.45517
			0.41598	0.45384
			0.41681	0.45251
			0.41764	0.45115
			0.41848	0.44985
			0.41931	0.44812
			0.42014	0.44703
			0.42097	0.44503
			0.4218	0.44284
			0.42264	0.44151
			0.42347	0.43998
			0.4243	0.43839
			0.42513	0.43674
			0.42596	0.4351
			0.4268	0.43326
			0.42763	0.43235
			0.42846	0.43125
			0.42929	0.42969
			0.43012	0.42826
			0.43096	0.42783
			0.43179	0.42735
			0.43262	0.42596
			0.43345	0.42462
			0.43428	0.42439
			0.43512	0.42336
			0.43595	0.42229
			0.43678	0.42165
			0.43761	0.42077
			0.43844	0.41953
			0.43928	0.41841
			0.44011	0.41771
			0.44094	0.41718
			0.44177	0.41675
			0.4426	0.41648
			0.44344	0.4159
			0.44427	0.41511
			0.4451	0.41374
			0.44593	0.41322
			0.44676	0.41326
			0.4476	0.41296
			0.44843	0.41173
			0.44926	0.41113
			0.45009	0.41032
			0.45092	0.40982
			0.45176	0.40935
			0.45259	0.40874
			0.45342	0.40741
			0.45425	0.40646
			0.45508	0.4054
			0.45592	0.40512
			0.45675	0.40515
			0.45758	0.40418
			0.45841	0.4033
			0.45924	0.40339
			0.46008	0.40285
			0.46091	0.40217
			0.46174	0.4006
			0.46257	0.39952
			0.4634	0.39888
			0.46424	0.39807
			0.46507	0.39711
			0.4659	0.39626
			0.46673	0.396
			0.46756	0.3955
			0.4684	0.39586
			0.46923	0.39459
			0.47006	0.39401
			0.47089	0.39324
			0.47172	0.3927
			0.47256	0.39188
			0.47339	0.39067
			0.47422	0.38941
			0.47505	0.38871
			0.47588	0.3866
			0.47672	0.38569
			0.47755	0.38454
			0.47838	0.38272
			0.47921	0.3811
			0.48004	0.37978
			0.48088	0.37878
			0.48171	0.37744
			0.48254	0.37614
			0.48337	0.37571
			0.4842	0.37414
			0.48504	0.37292
			0.48587	0.37166
			0.4867	0.37133
			0.48753	0.36964
			0.48836	0.36812
			0.4892	0.3666
			0.49003	0.36632
			0.49086	0.36588
			0.49169	0.36484
			0.49252	0.36399
			0.49336	0.36349
			0.49419	0.36276
			0.49502	0.36188
			0.49585	0.36105
			0.49668	0.36103
			0.49752	0.35946
			0.49835	0.35843
			0.49918	0.35823
			0.50001	0.35725
			0.50084	0.35625
			0.50168	0.35598
			0.50251	0.35475
			0.50334	0.3548
			0.50417	0.35466
			0.505	0.35474
			0.50584	0.35422
			0.50667	0.35333
			0.5075	0.35244
			0.50833	0.35184
			0.50916	0.35089
			0.51	0.35119
			0.51083	0.3515
			0.51166	0.35091
			0.51249	0.35086
			0.51332	0.35058
			0.51416	0.34941
			0.51499	0.34935
			0.51582	0.34892
			0.51665	0.34863
			0.51748	0.34849
			0.51832	0.34828
			0.51915	0.34703
			0.51998	0.34689
			0.52081	0.34644
			0.52164	0.34615
			0.52248	0.345
			0.52331	0.34482
			0.52414	0.34441
			0.52497	0.34345
			0.5258	0.34305
			0.52664	0.34244
			0.52747	0.34289
			0.5283	0.34257
			0.52913	0.34362
			0.52996	0.34306
			0.5308	0.34245
			0.53163	0.34157
			0.53246	0.34049
			0.53329	0.34051
			0.53412	0.34031
			0.53496	0.33949
			0.53579	0.33883
			0.53662	0.33832
			0.53745	0.33832
			0.53828	0.33747
			0.53912	0.33723
			0.53995	0.33739
			0.54078	0.33701
			0.54161	0.33685
			0.54244	0.33598
			0.54328	0.33539
			0.54411	0.33593
			0.54494	0.33545
			0.54577	0.33459
			0.5466	0.33375
			0.54744	0.33279
			0.54827	0.33235
			0.5491	0.33126
			0.54993	0.33024
			0.55076	0.33004
			0.5516	0.32832
			0.55243	0.32775
			0.55326	0.32701
			0.55409	0.32578
			0.55492	0.32479
			0.55576	0.32447
			0.55659	0.32352
			0.55742	0.32264
			0.55825	0.32185
			0.55908	0.32109
			0.55992	0.32069
			0.56075	0.32092
			0.56158	0.32044
			0.56241	0.32027
			0.56324	0.31974
			0.56408	0.31967
			0.56491	0.31884
			0.56574	0.31892
			0.56657	0.31863
			0.5674	0.31794
			0.56824	0.31797
			0.56907	0.31697
			0.5699	0.31644
			0.57073	0.31459
			0.57156	0.31364
			0.5724	0.31325
			0.57323	0.31277
			0.57406	0.31267
			0.57489	0.31175
			0.57572	0.31131
			0.57656	0.31088
			0.57739	0.30982
			0.57822	0.30948
			0.57905	0.30967
			0.57988	0.30872
			0.58072	0.30791
			0.58155	0.30689
			0.58238	0.30592
			0.58321	0.30522
			0.58404	0.30552
			0.58488	0.30513
			0.58571	0.30406
			0.58654	0.30372
			0.58737	0.3034
			0.5882	0.30368
			0.58904	0.30398
			0.58987	0.30296
			0.5907	0.30341
			0.59153	0.30388
			0.59236	0.30347
			0.5932	0.30384
			0.59403	0.3037
			0.59486	0.3033
			0.59569	0.30367
			0.59652	0.3037
			0.59736	0.30347
			0.59819	0.30301
			0.59902	0.30272
			0.59985	0.30335
			0.60068	0.30313
			0.60152	0.30265
			0.60235	0.30243
			0.60318	0.30298
			0.60401	0.30285
			0.60484	0.30206
			0.60568	0.30091
			0.60651	0.30032
			0.60734	0.29982
			0.60817	0.29984
			0.609	0.30028
			0.60984	0.29961
			0.61067	0.3002
			0.6115	0.29953
			0.61233	0.29925
			0.61316	0.29902
			0.614	0.29857
			0.61483	0.29832
			0.61566	0.29764
			0.61649	0.29748
			0.61732	0.29711
			0.61816	0.29638
			0.61899	0.29723
			0.61982	0.29798
			0.62065	0.29656
			0.62148	0.29652
			0.62232	0.29667
			0.62315	0.29664
			0.62398	0.29657
			0.62481	0.29706
			0.62564	0.29546
			0.62648	0.29495
			0.62731	0.29428
			0.62814	0.29406
			0.62897	0.29371
			0.6298	0.29327
			0.63064	0.29243
			0.63147	0.29279
			0.6323	0.2933
			0.63313	0.29264
			0.63396	0.2922
			0.6348	0.2918
			0.63563	0.29102
			0.63646	0.29069
			0.63729	0.28992
			0.63812	0.29012
			0.63896	0.28982
			0.63979	0.29003
			0.64062	0.28993
			0.64145	0.28962
			0.64228	0.28948
			0.64312	0.28916
			0.64395	0.2887
			0.64478	0.28827
			0.64561	0.28784
			0.64644	0.28768
			0.64728	0.28883
			0.64811	0.28926
			0.64894	0.28862
			0.64977	0.2876
			0.6506	0.28634
			0.65144	0.28613
			0.65227	0.28522
			0.6531	0.28511
			0.65393	0.28543
			0.65476	0.28541
			0.6556	0.28495
			0.65643	0.28488
			0.65726	0.28485
			0.65809	0.28457
			0.65892	0.28402
			0.65976	0.28362
			0.66059	0.28238
			0.66142	0.28118
			0.66225	0.2812
			0.66308	0.2813
			0.66392	0.2812
			0.66475	0.28123
			0.66558	0.2808
			0.66641	0.28067
			0.66724	0.28083
			0.66808	0.28051
			0.66891	0.28057
			0.66974	0.28042
			0.67057	0.28044
			0.6714	0.28015
			0.67224	0.27981
			0.67307	0.27937
			0.6739	0.27842
			0.67473	0.27784
			0.67556	0.27718
			0.6764	0.27716
			0.67723	0.27698
			0.67806	0.27667
			0.67889	0.27637
			0.67972	0.27601
			0.68056	0.27573
			0.68139	0.27536
			0.68222	0.27481
			0.68305	0.27365
			0.68388	0.27333
			0.68472	0.27307
			0.68555	0.2727
			0.68638	0.27235
			0.68721	0.27288
			0.68804	0.27297
			0.68888	0.27284
			0.68971	0.27213
			0.69054	0.27253
			0.69137	0.27239
			0.6922	0.27226
			0.69304	0.27222
			0.69387	0.2717
			0.6947	0.27161
			0.69553	0.27151
			0.69636	0.27158
			0.6972	0.2722
			0.69803	0.27181
			0.69886	0.27196
			0.69969	0.27269
			0.70052	0.27323
			0.70136	0.27306
			0.70219	0.27288
			0.70302	0.27255
			0.70385	0.27221
			0.70468	0.27187
			0.70552	0.272
			0.70635	0.2716
			0.70718	0.27157
			0.70801	0.27059
			0.70884	0.27104
			0.70968	0.27091
			0.71051	0.27029
			0.71134	0.26964
			0.71217	0.26916
			0.71301	0.26819
			0.71384	0.26733
			0.71467	0.26697
			0.7155	0.26672
			0.71633	0.26628
			0.71717	0.2661
			0.718	0.26573
			0.71883	0.26558
			0.71966	0.2654
			0.72049	0.26565
			0.72133	0.26515
			0.72216	0.26473
			0.72299	0.26431
			0.72382	0.26479
			0.72465	0.26564
			0.72549	0.26587
			0.72632	0.26562
			0.72715	0.26507
			0.72798	0.26472
			0.72881	0.26392
			0.72965	0.26374
			0.73048	0.26327
			0.73131	0.26305
			0.73214	0.26252
			0.73297	0.26238
			0.73381	0.262
			0.73464	0.26177
			0.73547	0.26191
			0.7363	0.26165
			0.73713	0.26044
			0.73797	0.25968
			0.7388	0.25892
			0.73963	0.25868
			0.74046	0.25811
			0.74129	0.25692
			0.74213	0.25637
			0.74296	0.25658
			0.74379	0.25653
			0.74462	0.25693
			0.74545	0.25709
			0.74629	0.25667
			0.74712	0.25584
			0.74795	0.25584
			0.74878	0.25619
			0.74961	0.25606
			0.75045	0.25517
			0.75128	0.25452
			0.75211	0.25455
			0.75294	0.25458
			0.75377	0.25407
			0.75461	0.25468
			0.75544	0.2555
			0.75627	0.2552
			0.7571	0.25493
			0.75793	0.25477
			0.75877	0.25412
			0.7596	0.25404
			0.76043	0.25444
			0.76126	0.25472
			0.76209	0.25363
			0.76293	0.25326
			0.76376	0.25295
			0.76459	0.25321
			0.76542	0.25336
			0.76625	0.25288
			0.76709	0.25201
			0.76792	0.25165
			0.76875	0.2521
			0.76958	0.25266
			0.77041	0.25278
			0.77125	0.25275
			0.77208	0.25262
			0.77291	0.25238
			0.77374	0.25206
			0.77457	0.25144
			0.77541	0.25106
			0.77624	0.25098
			0.77707	0.25108
			0.7779	0.25151
			0.77873	0.25222
			0.77957	0.25249
			0.7804	0.25243
			0.78123	0.25265
			0.78206	0.2527
			0.78289	0.25275
			0.78373	0.25213
			0.78456	0.25148
			0.78539	0.25155
			0.78622	0.25114
			0.78705	0.25064
			0.78789	0.25046
			0.78872	0.25063
			0.78955	0.25095
			0.79038	0.2509
			0.79121	0.25124
			0.79205	0.25185
			0.79288	0.25222
			0.79371	0.25239
			0.79454	0.25259
			0.79537	0.25329
			0.79621	0.25353
			0.79704	0.25319
			0.79787	0.2538
			0.7987	0.25382
			0.79953	0.25363
			0.80037	0.25405
			0.8012	0.25414
			0.80203	0.25326
			0.80286	0.25237
			0.80369	0.25278
			0.80453	0.25318
			0.80536	0.25272
			0.80619	0.25219
			0.80702	0.2517
			0.80785	0.25152
			0.80869	0.2516
			0.80952	0.25175
			0.81035	0.25176
			0.81118	0.25098
			0.81201	0.25026
			0.81285	0.25039
			0.81368	0.25056
			0.81451	0.25094
			0.81534	0.25132
			0.81617	0.25138
			0.81701	0.25169
			0.81784	0.2514
			0.81867	0.25091
			0.8195	0.25051
			0.82033	0.2501
			0.82117	0.24978
			0.822	0.24942
			0.82283	0.24928
			0.82366	0.24966
			0.82449	0.24975
			0.82533	0.24913
			0.82616	0.24906
			0.82699	0.24852
			0.82782	0.24785
			0.82865	0.24716
			0.82949	0.24663
			0.83032	0.24629
			0.83115	0.24594
			0.83198	0.24538
			0.83281	0.24469
			0.83365	0.2441
			0.83448	0.24402
			0.83531	0.24371
			0.83614	0.24309
			0.83697	0.24272
			0.83781	0.24256
			0.83864	0.24211
			0.83947	0.24142
			0.8403	0.24126
			0.84113	0.24144
			0.84197	0.2413
			0.8428	0.24115
			0.84363	0.24115
			0.84446	0.24113
			0.84529	0.24107
			0.84613	0.24114
			0.84696	0.24129
			0.84779	0.24127
			0.84862	0.24113
			0.84945	0.24103
			0.85029	0.24069
			0.85112	0.24044
			0.85195	0.24043
			0.85278	0.2407
			0.85361	0.2411
			0.85445	0.24111
			0.85528	0.24127
			0.85611	0.24107
			0.85694	0.24033
			0.85777	0.24041
			0.85861	0.24053
			0.85944	0.24077
			0.86027	0.24096
			0.8611	0.24062
			0.86193	0.24046
			0.86277	0.24071
			0.8636	0.2411
			0.86443	0.24107
			0.86526	0.24059
			0.86609	0.24118
			0.86693	0.24206
			0.86776	0.24248
			0.86859	0.24274
			0.86942	0.24346
			0.87025	0.24399
			0.87109	0.24408
			0.87192	0.24382
			0.87275	0.24329
			0.87358	0.24327
			0.87441	0.24345
			0.87525	0.24361
			0.87608	0.24354
			0.87691	0.24354
			0.87774	0.24396
			0.87857	0.24374
			0.87941	0.24324
			0.88024	0.24298
			0.88107	0.24311
			0.8819	0.24292
			0.88273	0.24346
			0.88357	0.24362
			0.8844	0.24316
			0.88523	0.24266
			0.88606	0.24332
			0.88689	0.24349
			0.88773	0.24257
			0.88856	0.24252
			0.88939	0.24229
			0.89022	0.24149
			0.89105	0.24111
			0.89189	0.24132
			0.89272	0.24159
			0.89355	0.24145
			0.89438	0.24137
			0.89521	0.24121
			0.89605	0.24094
			0.89688	0.24087
			0.89771	0.24087
			0.89854	0.24159
			0.89937	0.2418
			0.90021	0.24176
			0.90104	0.24131
			0.90187	0.24058
			0.9027	0.24091
			0.90353	0.24159
			0.90437	0.24105
			0.9052	0.2404
			0.90603	0.24005
			0.90686	0.24005
			0.90769	0.23942
			0.90853	0.23895
			0.90936	0.23898
			0.91019	0.23908
			0.91102	0.23875
			0.91185	0.2387
			0.91269	0.23933
			0.91352	0.24008
			0.91435	0.24054
			0.91518	0.24005
			0.91601	0.23965
			0.91685	0.23882
			0.91768	0.23811
			0.91851	0.23804
			0.91934	0.23776
			0.92017	0.2375
			0.92101	0.23741
			0.92184	0.23763
			0.92267	0.23779
			0.9235	0.23767
			0.92433	0.23701
			0.92517	0.23681
			0.926	0.23718
			0.92683	0.23771
			0.92766	0.23742
			0.92849	0.23678
			0.92933	0.23711
			0.93016	0.23718
			0.93099	0.23669
			0.93182	0.23713
			0.93265	0.23758
			0.93349	0.237
			0.93432	0.23636
			0.93515	0.23574
			0.93598	0.23564
			0.93681	0.23542
			0.93765	0.23515
			0.93848	0.23412
			0.93931	0.23378
			0.94014	0.23376
			0.94097	0.23356
			0.94181	0.23292
			0.94264	0.23254
			0.94347	0.23318
			0.9443	0.23311
			0.94513	0.23205
			0.94597	0.23309
			0.9468	0.23394
			0.94763	0.23425
			0.94846	0.23389
			0.94929	0.23398
			0.95013	0.23354
			0.95096	0.23293
			0.95179	0.23249
			0.95262	0.23277
			0.95345	0.23292
			0.95429	0.23248
			0.95512	0.23286
			0.95595	0.23292
			0.95678	0.23353
			0.95761	0.23406
			0.95845	0.23523
			0.95928	0.23682
			0.96011	0.23671
			0.96094	0.23681
			0.96177	0.23666
			0.96261	0.23641
			0.96344	0.23624
			0.96427	0.23656
			0.9651	0.23654
			0.96593	0.23686
			0.96677	0.23727
			0.9676	0.23678
			0.96843	0.2365
			0.96926	0.23635
			0.97009	0.23649
			0.97093	0.23638
			0.97176	0.23658
			0.97259	0.23651
			0.97342	0.2365
			0.97425	0.23629
			0.97509	0.23644
			0.97592	0.23682
			0.97675	0.23721
			0.97758	0.23649
			0.97841	0.23621
			0.97925	0.23644
			0.98008	0.23668
			0.98091	0.23697
			0.98174	0.23626
			0.98257	0.23561
			0.98341	0.23581
			0.98424	0.23618
			0.98507	0.23571
			0.9859	0.23492
			0.98673	0.23501
			0.98757	0.2337
			0.9884	0.23249
			0.98923	0.23297
			0.99006	0.23284
			0.99089	0.23313
			0.99173	0.23345
			0.99256	0.23364
			0.99339	0.2336
			0.99422	0.23344
			0.99505	0.23269
			0.99589	0.23297
			0.99672	0.23204
			0.99755	0.23208
			0.99838	0.23139
			0.99921	0.23112
			1.00005	0.2303
			1.00088	0.229
			1.00171	0.22912
			1.00254	0.22919
			1.00337	0.23024
			1.00421	0.23037
			1.00504	0.22988
			1.00587	0.22899
			1.0067	0.22862
			1.00753	0.22774
			1.00837	0.22668
			1.0092	0.22661
			1.01003	0.22662
			1.01086	0.22651
			1.01169	0.22609
			1.01253	0.22595
			1.01336	0.22493
			1.01419	0.22534
			1.01502	0.22539
			1.01585	0.2254
			1.01669	0.22582
			1.01752	0.22629
			1.01835	0.22586
			1.01918	0.22599
			1.02001	0.22598
			1.02085	0.22583
			1.02168	0.22517
			1.02251	0.2247
			1.02334	0.22461
			1.02417	0.22527
			1.02501	0.22536
			1.02584	0.22539
			1.02667	0.22566
			1.0275	0.22626
			1.02833	0.22666
			1.02917	0.22744
			1.03	0.22819
			1.03083	0.22784
			1.03166	0.228
			1.03249	0.22746
			1.03333	0.22709
			1.03416	0.22637
			1.03499	0.22659
			1.03582	0.22694
			1.03665	0.22779
			1.03749	0.22736
			1.03832	0.22653
			1.03915	0.22621
			1.03998	0.22588
			1.04081	0.22534
			1.04165	0.22555
			1.04248	0.22512
			1.04331	0.2248
			1.04414	0.2242
			1.04497	0.22262
			1.04581	0.2229
			1.04664	0.22341
			1.04747	0.22365
			1.0483	0.22309
			1.04913	0.22396
			1.04997	0.22452
			1.0508	0.22466
			1.05163	0.22375
			1.05246	0.22339
			1.05329	0.22329
			1.05413	0.22325
			1.05496	0.22378
			1.05579	0.22384
			1.05662	0.22355
			1.05745	0.22314
			1.05829	0.22364
			1.05912	0.22372
			1.05995	0.22303
			1.06078	0.22298
			1.06162	0.22344
			1.06245	0.22258
			1.06328	0.22303
			1.06411	0.22436
			1.06494	0.22464
			1.06578	0.22474
			1.06661	0.22431
			1.06744	0.22416
			1.06827	0.22435
			1.0691	0.22406
			1.06994	0.22417
			1.07077	0.22435
			1.0716	0.22411
			1.07243	0.22359
			1.07326	0.22376
			1.0741	0.22375
			1.07493	0.22397
			1.07576	0.22335
			1.07659	0.22239
			1.07742	0.22151
			1.07826	0.22119
			1.07909	0.22139
			1.07992	0.22198
			1.08075	0.22111
			1.08158	0.22089
			1.08242	0.22148
			1.08325	0.22159
			1.08408	0.22206
			1.08491	0.22249
			1.08574	0.2233
			1.08658	0.22344
			1.08741	0.22333
			1.08824	0.22311
			1.08907	0.22307
			1.0899	0.22353
			1.09074	0.22396
			1.09157	0.22356
			1.0924	0.22399
			1.09323	0.225
			1.09406	0.2261
			1.0949	0.22691
			1.09573	0.2277
			1.09656	0.22878
			1.09739	0.2287
			1.09822	0.229
			1.09906	0.22895
			1.09989	0.22856
			1.10072	0.22778
			1.10155	0.22819
			1.10238	0.22811
			1.10322	0.2272
			1.10405	0.22797
			1.10488	0.2275
			1.10571	0.22723
			1.10654	0.22709
			1.10738	0.22672
			1.10821	0.22636
			1.10904	0.22629
			1.10987	0.22577
			1.1107	0.22545
			1.11154	0.22576
			1.11237	0.2252
			1.1132	0.2248
			1.11403	0.22561
			1.11486	0.22413
			1.1157	0.22434
			1.11653	0.22439
			1.11736	0.22563
			1.11819	0.22646
			1.11902	0.22712
			1.11986	0.2267
			1.12069	0.22629
			1.12152	0.22674
			1.12235	0.22691
			1.12318	0.22759
			1.12402	0.22769
			1.12485	0.22753
			1.12568	0.22759
			1.12651	0.22604
			1.12734	0.22519
			1.12818	0.22553
			1.12901	0.22491
			1.12984	0.22518
			1.13067	0.22582
			1.1315	0.22652
			1.13234	0.22639
			1.13317	0.22694
			1.134	0.22691
			1.13483	0.22575
			1.13566	0.22402
			1.1365	0.22372
			1.13733	0.22277
			1.13816	0.22143
			1.13899	0.2229
			1.13982	0.22316
			1.14066	0.22328
			1.14149	0.22325
			1.14232	0.22309
			1.14315	0.22274
			1.14398	0.22219
			1.14482	0.22235
			1.14565	0.22214
			1.14648	0.22247
			1.14731	0.22186
			1.14814	0.22115
			1.14898	0.22144
			1.14981	0.22172
			1.15064	0.22222
			1.15147	0.22269
			1.1523	0.22285
			1.15314	0.22173
			1.15397	0.22161
			1.1548	0.22209
			1.15563	0.22146
			1.15646	0.22176
			1.1573	0.22143
			1.15813	0.22112
			1.15896	0.22096
			1.15979	0.22085
			1.16062	0.22048
			1.16146	0.22074
			1.16229	0.2217
			1.16312	0.2219
			1.16395	0.22225
			1.16478	0.22303
			1.16562	0.22307
			1.16645	0.22308
			1.16728	0.22359
			1.16811	0.22419
			1.16894	0.22501
			1.16978	0.22482
			1.17061	0.22449
			1.17144	0.22506
			1.17227	0.22431
			1.1731	0.22362
			1.17394	0.22288
			1.17477	0.22236
			1.1756	0.22196
			1.17643	0.22239
			1.17726	0.22286
			1.1781	0.22317
			1.17893	0.22297
			1.17976	0.22301
			1.18059	0.22195
			1.18142	0.2213
			1.18226	0.22116
			1.18309	0.22184
			1.18392	0.22212
			1.18475	0.22228
			1.18558	0.22315
			1.18642	0.22338
			1.18725	0.22303
			1.18808	0.2233
			1.18891	0.22283
			1.18974	0.22251
			1.19058	0.22163
			1.19141	0.2213
			1.19224	0.22115
			1.19307	0.22012
			1.1939	0.21969
			1.19474	0.21967
			1.19557	0.2192
			1.1964	0.21885
			1.19723	0.21908
			1.19806	0.21889
			1.1989	0.2186
			1.19973	0.21834
			1.20056	0.21811
			1.20139	0.21735
			1.20222	0.21672
			1.20306	0.21601
			1.20389	0.21489
			1.20472	0.21442
			1.20555	0.21429
			1.20638	0.21357
			1.20722	0.21287
			1.20805	0.21284
			1.20888	0.21217
			1.20971	0.21242
			1.21054	0.21247
			1.21138	0.21273
			1.21221	0.21276
			1.21304	0.2122
			1.21387	0.21225
			1.2147	0.21243
			1.21554	0.21198
			1.21637	0.21168
			1.2172	0.21133
			1.21803	0.21105
			1.21886	0.21131
			1.2197	0.21056
			1.22053	0.21007
			1.22136	0.20965
			1.22219	0.20909
			1.22302	0.2098
			1.22386	0.21007
			1.22469	0.20977
			1.22552	0.20908
			1.22635	0.20891
			1.22718	0.20891
			1.22802	0.20903
			1.22885	0.20959
			1.22968	0.20924
			1.23051	0.20941
			1.23134	0.20988
			1.23218	0.20987
			1.23301	0.21006
			1.23384	0.20986
			1.23467	0.21039
			1.2355	0.21048
			1.23634	0.21059
			1.23717	0.21085
			1.238	0.21064
			1.23883	0.21035
			1.23966	0.21093
			1.2405	0.211
			1.24133	0.21169
			1.24216	0.21163
			1.24299	0.21261
			1.24382	0.21326
			1.24466	0.21393
			1.24549	0.21381
			1.24632	0.21329
			1.24715	0.21314
			1.24798	0.21307
			1.24882	0.21244
			1.24965	0.21195
			1.25048	0.21154
			1.25131	0.21096
			1.25214	0.21023
			1.25298	0.20957
			1.25381	0.20986
			1.25464	0.21018
			1.25547	0.21035
			1.2563	0.21002
			1.25714	0.21024
			1.25797	0.21071
			1.2588	0.21092
			1.25963	0.21039
			1.26046	0.20964
			1.2613	0.20949
			1.26213	0.2097
			1.26296	0.20996
			1.26379	0.2103
			1.26462	0.20968
			1.26546	0.20897
			1.26629	0.20833
			1.26712	0.20851
			1.26795	0.20924
			1.26878	0.20926
			1.26962	0.20917
			1.27045	0.20881
			1.27128	0.20919
			1.27211	0.21005
			1.27294	0.21048
			1.27378	0.21052
			1.27461	0.21086
			1.27544	0.2113
			1.27627	0.21207
			1.2771	0.21262
			1.27794	0.21298
			1.27877	0.21295
			1.2796	0.21304
			1.28043	0.21293
			1.28126	0.21299
			1.2821	0.2136
			1.28293	0.21333
			1.28376	0.21356
			1.28459	0.2133
			1.28542	0.21339
			1.28626	0.21334
			1.28709	0.21325
			1.28792	0.21386
			1.28875	0.21363
			1.28958	0.21347
			1.29042	0.2138
			1.29125	0.21323
			1.29208	0.21398
			1.29291	0.21372
			1.29374	0.21386
			1.29458	0.21409
			1.29541	0.21381
			1.29624	0.21416
			1.29707	0.21413
			1.2979	0.21431
			1.29874	0.21444
			1.29957	0.21487
			1.3004	0.21531
			1.30123	0.21585
			1.30206	0.21614
			1.3029	0.21641
			1.30373	0.21685
			1.30456	0.21693
			1.30539	0.21665
			1.30622	0.21666
			1.30706	0.21703
			1.30789	0.21739
			1.30872	0.21777
			1.30955	0.21773
			1.31038	0.2177
			1.31122	0.21784
			1.31205	0.21771
			1.31288	0.21718
			1.31371	0.21667
			1.31454	0.21655
			1.31538	0.21713
			1.31621	0.21765
			1.31704	0.21751
			1.31787	0.21687
			1.3187	0.21613
			1.31954	0.21596
			1.32037	0.21607
			1.3212	0.21621
			1.32203	0.21593
			1.32286	0.21607
			1.3237	0.21636
			1.32453	0.21611
			1.32536	0.21559
			1.32619	0.21547
			1.32702	0.21537
			1.32786	0.21473
			1.32869	0.21479
			1.32952	0.21448
			1.33035	0.2142
			1.33118	0.21478
			1.33202	0.21525
			1.33285	0.21544
			1.33368	0.21481
			1.33451	0.2151
			1.33534	0.21559
			1.33618	0.21585
			1.33701	0.21595
			1.33784	0.2158
			1.33867	0.21543
			1.3395	0.21532
			1.34034	0.21529
			1.34117	0.21444
			1.342	0.2137
			1.34283	0.21311
			1.34366	0.2131
			1.3445	0.21297
			1.34533	0.21314
			1.34616	0.21286
			1.34699	0.21251
			1.34782	0.21225
			1.34866	0.21215
			1.34949	0.2119
			1.35032	0.2115
			1.35115	0.21089
			1.35198	0.21065
			1.35282	0.21068
			1.35365	0.2112
			1.35448	0.21219
			1.35531	0.2127
			1.35614	0.21297
			1.35698	0.21225
			1.35781	0.21068
			1.35864	0.2103
			1.35947	0.21032
			1.3603	0.21013
			1.36114	0.20984
			1.36197	0.20979
			1.3628	0.20975
			1.36363	0.20988
			1.36446	0.20973
			1.3653	0.20873
			1.36613	0.20847
			1.36696	0.20861
			1.36779	0.20904
			1.36862	0.20918
			1.36946	0.20972
			1.37029	0.21022
			1.37112	0.20993
			1.37195	0.20982
			1.37278	0.2095
			1.37362	0.20927
			1.37445	0.20946
			1.37528	0.20959
			1.37611	0.20933
			1.37694	0.20848
			1.37778	0.20791
			1.37861	0.20759
			1.37944	0.207
			1.38027	0.20707
			1.3811	0.20726
			1.38194	0.20679
			1.38277	0.20652
			1.3836	0.2065
			1.38443	0.20694
			1.38526	0.20752
			1.3861	0.20751
			1.38693	0.20752
			1.38776	0.20778
			1.38859	0.20778
			1.38942	0.20751
			1.39026	0.20708
			1.39109	0.20653
			1.39192	0.20577
			1.39275	0.20529
			1.39358	0.20488
			1.39442	0.20394
			1.39525	0.20315
			1.39608	0.20253
			1.39691	0.20177
			1.39774	0.20042
			1.39858	0.20041
			1.39941	0.20128
			1.40024	0.20086
			1.40107	0.20057
			1.4019	0.20116
			1.40274	0.20134
			1.40357	0.20079
			1.4044	0.20046
			1.40523	0.20069
			1.40607	0.20097
			1.4069	0.20072
			1.40773	0.20027
			1.40856	0.20065
			1.40939	0.20033
			1.41023	0.19991
			1.41106	0.19996
			1.41189	0.19967
			1.41272	0.1999
			1.41355	0.20019
			1.41438	0.19997
			1.41522	0.19981
			1.41605	0.19948
			1.41688	0.19945
			1.41771	0.19959
			1.41855	0.19986
			1.41938	0.19965
			1.42021	0.1992
			1.42104	0.19937
			1.42187	0.19899
			1.42271	0.19846
			1.42354	0.19884
			1.42437	0.19926
			1.4252	0.19953
			1.42603	0.19956
			1.42687	0.19953
			1.4277	0.19958
			1.42853	0.19941
			1.42936	0.19912
			1.43019	0.20015
			1.43103	0.201
			1.43186	0.20141
			1.43269	0.20176
			1.43352	0.20204
			1.43435	0.20227
			1.43519	0.20247
			1.43602	0.20253
			1.43685	0.20218
			1.43768	0.20202
			1.43851	0.20234
			1.43935	0.20295
			1.44018	0.2032
			1.44101	0.20282
			1.44184	0.2031
			1.44267	0.20355
			1.44351	0.20341
			1.44434	0.20334
			1.44517	0.2039
			1.446	0.20414
			1.44683	0.20373
			1.44767	0.20341
			1.4485	0.20377
			1.44933	0.20372
			1.45016	0.20317
			1.45099	0.20271
			1.45183	0.20209
			1.45266	0.20137
			1.45349	0.20097
			1.45432	0.20094
			1.45515	0.20144
			1.45599	0.20155
			1.45682	0.20124
			1.45765	0.20132
			1.45848	0.20147
			1.45931	0.20168
			1.46015	0.20239
			1.46098	0.20334
			1.46181	0.20405
			1.46264	0.20464
			1.46347	0.20541
			1.46431	0.20584
			1.46514	0.20576
			1.46597	0.20606
			1.4668	0.206
			1.46763	0.20547
			1.46847	0.20514
			1.4693	0.20536
			1.47013	0.20559
			1.47096	0.20587
			1.47179	0.20541
			1.47263	0.20517
			1.47346	0.20519
			1.47429	0.20558
			1.47512	0.20521
			1.47595	0.20535
			1.47679	0.20542
			1.47762	0.20579
			1.47845	0.20675
			1.47928	0.20663
			1.48011	0.20635
			1.48095	0.20621
			1.48178	0.20672
			1.48261	0.20701
			1.48344	0.2064
			1.48427	0.20639
			1.48511	0.20626
			1.48594	0.20573
			1.48677	0.20515
			1.4876	0.20449
			1.48843	0.20463
			1.48927	0.20537
			1.4901	0.20608
			1.49093	0.20614
			1.49176	0.20579
			1.49259	0.20541
			1.49343	0.20528
			1.49426	0.20532
			1.49509	0.20554
			1.49592	0.20564
			1.49675	0.20523
			1.49759	0.2054
			1.49842	0.20604
			1.49925	0.20647
			1.50008	0.20731
			1.50091	0.20782
			1.50175	0.20711
			1.50258	0.2069
			1.50341	0.20705
			1.50424	0.20641
			1.50507	0.2056
			1.50591	0.20553
			1.50674	0.2056
			1.50757	0.20514
			1.5084	0.20565
			1.50923	0.20624
			1.51007	0.20619
			1.5109	0.2055
			1.51173	0.20501
			1.51256	0.20479
			1.51339	0.20469
			1.51423	0.20438
			1.51506	0.20455
			1.51589	0.20414
			1.51672	0.20387
			1.51755	0.20432
			1.51839	0.2046
			1.51922	0.20549
			1.52005	0.20456
			1.52088	0.20427
			1.52171	0.20419
			1.52255	0.20441
			1.52338	0.20393
			1.52421	0.20314
			1.52504	0.20328
			1.52587	0.20312
			1.52671	0.20294
			1.52754	0.20381
			1.52837	0.2037
			1.5292	0.20441
			1.53003	0.20485
			1.53087	0.20503
			1.5317	0.20394
			1.53253	0.20321
			1.53336	0.20403
			1.53419	0.20451
			1.53503	0.20488
			1.53586	0.20488
			1.53669	0.20549
			1.53752	0.20576
			1.53835	0.20583
			1.53919	0.20573
			1.54002	0.20573
			1.54085	0.20513
			1.54168	0.20439
			1.54251	0.2041
			1.54335	0.20403
			1.54418	0.20384
			1.54501	0.20325
			1.54584	0.20344
			1.54667	0.20339
			1.54751	0.20268
			1.54834	0.20212
			1.54917	0.20245
			1.55	0.20182
			1.55083	0.2014
			1.55167	0.20137
			1.5525	0.20291
			1.55333	0.20333
			1.55416	0.20395
			1.55499	0.20313
			1.55583	0.20239
			1.55666	0.20221
			1.55749	0.20257
			1.55832	0.20334
			1.55915	0.20344
			1.55999	0.20302
			1.56082	0.20202
			1.56165	0.2028
			1.56248	0.20333
			1.56331	0.20328
			1.56415	0.20305
			1.56498	0.20369
			1.56581	0.20438
			1.56664	0.2048
			1.56747	0.20389
			1.56831	0.20367
			1.56914	0.20323
			1.56997	0.20367
			1.5708	0.20344
			1.57163	0.20257
			1.57247	0.20229
			1.5733	0.20355
			1.57413	0.205
			1.57496	0.20441
			1.57579	0.20482
			1.57663	0.2044
			1.57746	0.20464
			1.57829	0.20392
			1.57912	0.20336
			1.57995	0.20367
			1.58079	0.20381
			1.58162	0.20342
			1.58245	0.20399
			1.58328	0.20419
			1.58411	0.2036
			1.58495	0.20396
			1.58578	0.20381
			1.58661	0.20452
			1.58744	0.20496
			1.58827	0.20517
			1.58911	0.20603
			1.58994	0.20577
			1.59077	0.20558
			1.5916	0.20527
			1.59243	0.20619
			1.59327	0.20605
			1.5941	0.20501
			1.59493	0.2049
			1.59576	0.20423
			1.59659	0.20498
			1.59743	0.2058
			1.59826	0.20512
			1.59909	0.20402
			1.59992	0.204
			1.60075	0.20319
			1.60159	0.20255
			1.60242	0.20324
			1.60325	0.20311
			1.60408	0.20337
			1.60491	0.20381
			1.60575	0.20414
			1.60658	0.20439
			1.60741	0.2039
			1.60824	0.2039
			1.60907	0.2041
			1.60991	0.20448
			1.61074	0.2042
			1.61157	0.20396
			1.6124	0.20319
			1.61323	0.20347
			1.61407	0.20226
			1.6149	0.20105
			1.61573	0.20113
			1.61656	0.20172
			1.61739	0.20199
			1.61823	0.20268
			1.61906	0.20288
			1.61989	0.20319
			1.62072	0.2038
			1.62155	0.20359
			1.62239	0.20407
			1.62322	0.20382
			1.62405	0.20361
			1.62488	0.20335
			1.62571	0.20312
			1.62655	0.20285
			1.62738	0.20314
			1.62821	0.20235
			1.62904	0.20149
			1.62987	0.20118
			1.63071	0.20068
			1.63154	0.20047
			1.63237	0.20062
			1.6332	0.20052
			1.63403	0.19976
			1.63487	0.20004
			1.6357	0.19981
			1.63653	0.19976
			1.63736	0.19935
			1.63819	0.19962
			1.63903	0.19975
			1.63986	0.20022
			1.64069	0.2012
			1.64152	0.20139
			1.64235	0.20165
			1.64319	0.20249
			1.64402	0.20234
			1.64485	0.20262
			1.64568	0.2028
			1.64651	0.2022
			1.64735	0.20201
			1.64818	0.20128
			1.64901	0.20155
			1.64984	0.20169
			1.65067	0.20278
			1.65151	0.20218
			1.65234	0.20239
			1.65317	0.20234
			1.654	0.20359
			1.65483	0.20367
			1.65567	0.20418
			1.6565	0.20415
			1.65733	0.2038
			1.65816	0.20241
			1.65899	0.20285
			1.65983	0.20227
			1.66066	0.20187
[truncated: 33,736 more rows]

## Sheet: Supplementary Fig.2
			Supplementary Fig.2d
				Resolution (1/Å)	Fourier Shell Correlation (FSC)
				0.002215	1
				0.006644	0.999996
				0.011073	0.999983
				0.015502	0.999945
				0.019931	0.999769
				0.024361	0.999278
				0.02879	0.998959
				0.033219	0.998183
				0.037648	0.997478
				0.042077	0.997074
				0.046506	0.995456
				0.050936	0.991731
				0.055365	0.989141
				0.059794	0.986397
				0.064223	0.984242
				0.068652	0.983475
				0.073082	0.983037
				0.077511	0.980885
				0.08194	0.980182
				0.086369	0.980967
				0.090798	0.980547
				0.095228	0.979672
				0.099657	0.978727
				0.104086	0.975524
				0.108515	0.973207
				0.112944	0.970495
				0.117373	0.966995
				0.121803	0.957498
				0.126232	0.946007
				0.130661	0.934607
				0.13509	0.926166
				0.139519	0.918948
				0.143949	0.906358
				0.148378	0.896248
				0.152807	0.888134
				0.157236	0.886027
				0.161665	0.888529
				0.166095	0.887639
				0.170524	0.888255
				0.174953	0.889183
				0.179382	0.889322
				0.183811	0.886673
				0.188241	0.887947
				0.19267	0.893609
				0.197099	0.904493
				0.201528	0.914141
				0.205957	0.921358
				0.210386	0.924452
				0.214816	0.922499
				0.219245	0.915698
				0.223674	0.907629
				0.228103	0.897241
				0.232532	0.884493
				0.236962	0.862446
				0.241391	0.836631
				0.24582	0.813572
				0.250249	0.719486
				0.254678	0.720297
				0.259108	0.688582
				0.263537	0.646188
				0.267966	0.60303
				0.272395	0.555528
				0.276824	0.511575
				0.281253	0.464166
				0.285683	0.4074
				0.290112	0.34467
				0.294541	0.288063
				0.29897	0.242235
				0.303399	0.221242
				0.307829	0.191895
				0.312258	0.167924
				0.316687	0.146611
				0.321116	0.134225
				0.325545	0.140487
				0.329975	0.139884
				0.334404	0.120124
				0.338833	0.084686
				0.343262	0.050885
				0.347691	0.036921
				0.35212	0.032795
				0.35655	0.02866
				0.360979	0.026984
				0.365408	0.040406
				0.369837	0.063317
				0.374266	0.06818
				0.378696	0.053525
				0.383125	0.025892
				0.387554	0.006136
				0.391983	0.006706
				0.396412	0.012833
				0.400842	0.011928
				0.405271	0.002795
				0.4097	-0.00269
				0.414129	-0.00166
				0.418558	0.001189
				0.422987	-0.01095
				0.427417	-0.01005
				0.431846	-0.01237
				0.436275	-0.00383
				0.440704	0.010644
				0.445133	0.010621
				0.449563	-6.8e-05
				0.453992	-0.02237
				0.458421	-0.0272
				0.46285	-0.03
				0.467279	-0.01838
				0.471709	-0.00696
				0.476138	0.003515
				0.480567	0.01746
				0.484996	0.02385
				0.489425	0.022943
				0.493855	0.007863
				0.498284	-0.01212
				0.502713	-0.02136
				0.507142	-0.01269
				0.511571	0.005083
				0.516	0.02223
				0.52043	0.012074
				0.524859	-0.00152
				0.529288	-0.01364
				0.533717	-0.01214
				0.538146	0.002233
				0.542576	0.01552
				0.547005	0.013486
				0.551434	0.008803
				0.555863	0.007332
				0.560292	0.010213
				0.564722	0.012343
				0.569151	-0.00597
				0.57358	-0.02265
				0.578009	-0.0209
				0.582438	-0.00899
				0.586867	-0.00518
				0.591297	-0.00952
				0.595726	-0.00394
				0.600155	0.00209
				0.604584	-0.00524
				0.609013	-0.01223

## Sheet: Supplementary Fig.5
	Supplementary Fig.5a						Supplementary Fig.5b						Supplementary Fig.5c
		t(ns)	replication 1	replication 2	replication 3			t(ns)	replication 1	replication 2	replication 3			t(ns)	replication 1	replication 2	replication 3
		0	0	0	0			0	0	0	0			0	0.4	0.9	0
		0.5	0.1109	0.1222	0.0491			0.5	0.1278	0.1856	0.1457			50	0	0.9	0
		1	0.0802	0.1177	0.0809			1	0.1503	0.1969	0.1471			100	0	0	0
		1.5	0.06	0.1551	0.1075			1.5	0.1541	0.2123	0.1579			150	0.7	0	0
		2	0.1069	0.1384	0.0819			2	0.1688	0.2175	0.165			200	1.1	0.7	0
		2.5	0.0976	0.1802	0.0807			2.5	0.1712	0.2196	0.1733			250	1.2	0	0
		3	0.1002	0.1764	0.1182			3	0.1745	0.2283	0.172			300	0.9	0	0
		3.5	0.1195	0.1502	0.1616			3.5	0.198	0.2417	0.1726			350	1.5	0	0
		4	0.1077	0.1617	0.1707			4	0.1965	0.2358	0.177			400	1	0	0
		4.5	0.1588	0.1431	0.1685			4.5	0.2262	0.2501	0.1851			450	0.6	0	0
		5	0.1214	0.1694	0.1345			5	0.2339	0.2426	0.183			500	1.1	0	0
		5.5	0.1222	0.1414	0.1433			5.5	0.2345	0.2249	0.1847
		6	0.0902	0.1613	0.1601			6	0.2466	0.2517	0.1904
		6.5	0.1058	0.2029	0.1553			6.5	0.2482	0.248	0.1878
		7	0.1537	0.2033	0.1692			7	0.2356	0.2691	0.2084
		7.5	0.0767	0.1679	0.1109			7.5	0.2271	0.2637	0.1882
		8	0.1134	0.143	0.1108			8	0.2201	0.2676	0.171
		8.5	0.0934	0.1259	0.1364			8.5	0.2118	0.2609	0.1762
		9	0.0633	0.1599	0.1145			9	0.2124	0.2837	0.1963
		9.5	0.1305	0.161	0.1076			9.5	0.2242	0.2605	0.2181
		10	0.0936	0.1662	0.1152			10	0.2267	0.2666	0.2181
		10.5	0.142	0.1308	0.1138			10.5	0.24	0.2586	0.2081
		11	0.1054	0.1551	0.0915			11	0.2194	0.2711	0.2191
		11.5	0.136	0.1746	0.1467			11.5	0.2188	0.2581	0.2214
		12	0.1216	0.2328	0.1177			12	0.221	0.2555	0.2214
		12.5	0.112	0.1391	0.1232			12.5	0.2446	0.2644	0.2279
		13	0.1096	0.1497	0.1378			13	0.2527	0.2814	0.2348
		13.5	0.1013	0.1951	0.1144			13.5	0.2537	0.2754	0.2513
		14	0.1334	0.2216	0.1008			14	0.2563	0.2811	0.249
		14.5	0.0666	0.2144	0.1254			14.5	0.2577	0.2734	0.2581
		15	0.077	0.2139	0.1266			15	0.2382	0.2836	0.2566
		15.5	0.0698	0.1873	0.1344			15.5	0.2538	0.2865	0.2717
		16	0.1053	0.1432	0.1315			16	0.2649	0.2892	0.3004
		16.5	0.1077	0.1721	0.1508			16.5	0.2786	0.3035	0.3017
		17	0.0883	0.1667	0.166			17	0.2764	0.3146	0.2921
		17.5	0.1111	0.2902	0.16			17.5	0.2881	0.2824	0.2917
		18	0.0773	0.1654	0.1566			18	0.285	0.2782	0.2919
		18.5	0.0895	0.1663	0.13			18.5	0.2767	0.3039	0.3052
		19	0.084	0.2043	0.1839			19	0.2643	0.3132	0.3069
		19.5	0.0831	0.1659	0.1762			19.5	0.2589	0.2835	0.3056
		20	0.0653	0.1931	0.1771			20	0.2578	0.3001	0.2884
		20.5	0.0748	0.1707	0.1731			20.5	0.2732	0.3085	0.2786
		21	0.1084	0.1714	0.179			21	0.2671	0.2967	0.2716
		21.5	0.0692	0.1716	0.1635			21.5	0.2721	0.3105	0.2596
		22	0.0942	0.1687	0.1712			22	0.2539	0.3185	0.2531
		22.5	0.1575	0.1654	0.1858			22.5	0.2657	0.3162	0.2499
		23	0.1298	0.1686	0.1791			23	0.2856	0.3185	0.2532
		23.5	0.1229	0.1709	0.1939			23.5	0.2725	0.3289	0.2574
		24	0.1101	0.1643	0.1531			24	0.269	0.325	0.2575
		24.5	0.1143	0.1996	0.1713			24.5	0.276	0.3435	0.2611
		25	0.1206	0.287	0.1693			25	0.2791	0.3213	0.255
		25.5	0.1538	0.2306	0.1624			25.5	0.2652	0.3163	0.2739
		26	0.1313	0.2057	0.1817			26	0.2811	0.3427	0.2528
		26.5	0.1251	0.1993	0.1746			26.5	0.2905	0.3374	0.2604
		27	0.1651	0.2611	0.1879			27	0.2779	0.3324	0.2597
		27.5	0.125	0.1681	0.1856			27.5	0.3196	0.3274	0.2578
		28	0.1492	0.1791	0.2113			28	0.3319	0.3231	0.2638
		28.5	0.0951	0.2	0.1478			28.5	0.3251	0.3182	0.2625
		29	0.0682	0.183	0.1074			29	0.2876	0.3192	0.2641
		29.5	0.1538	0.1906	0.2024			29.5	0.3098	0.3294	0.2774
		30	0.1163	0.1673	0.1833			30	0.3251	0.3219	0.2714
		30.5	0.1784	0.1975	0.1554			30.5	0.3477	0.3249	0.2765
		31	0.1804	0.178	0.1164			31	0.3144	0.3257	0.2762
		31.5	0.1553	0.1718	0.1473			31.5	0.3271	0.3267	0.2742
		32	0.1784	0.1937	0.1069			32	0.3333	0.3327	0.2719
		32.5	0.1482	0.1981	0.1435			32.5	0.3296	0.325	0.2652
		33	0.1348	0.1504	0.1295			33	0.3324	0.3299	0.2675
		33.5	0.1542	0.1717	0.1168			33.5	0.3779	0.3418	0.2659
		34	0.1081	0.1794	0.1066			34	0.3388	0.3403	0.2708
		34.5	0.1503	0.1815	0.1238			34.5	0.366	0.3288	0.2713
		35	0.155	0.1381	0.1134			35	0.362	0.3398	0.2947
		35.5	0.1301	0.1795	0.0868			35.5	0.342	0.3251	0.2938
		36	0.1385	0.1751	0.1459			36	0.3747	0.3338	0.3013
		36.5	0.183	0.2224	0.1129			36.5	0.3615	0.3357	0.3029
		37	0.1761	0.1802	0.1751			37	0.3564	0.337	0.3078
		37.5	0.1811	0.1848	0.1394			37.5	0.3736	0.3391	0.2919
		38	0.1543	0.1671	0.1377			38	0.381	0.3435	0.3116
		38.5	0.1733	0.1861	0.1333			38.5	0.3587	0.3564	0.3148
		39	0.1643	0.1992	0.1261			39	0.386	0.341	0.3226
		39.5	0.2068	0.1638	0.1048			39.5	0.3827	0.3425	0.3095
		40	0.1502	0.1735	0.1135			40	0.4041	0.3476	0.3078
		40.5	0.1693	0.1827	0.1651			40.5	0.4346	0.3474	0.3064
		41	0.1547	0.155	0.1701			41	0.456	0.3499	0.3048
		41.5	0.1792	0.1655	0.1781			41.5	0.4354	0.3456	0.2969
		42	0.1707	0.1828	0.1867			42	0.4344	0.3489	0.3099
		42.5	0.1789	0.1821	0.1928			42.5	0.4304	0.3609	0.3061
		43	0.1787	0.1915	0.1923			43	0.4087	0.3421	0.3125
		43.5	0.1613	0.1779	0.1896			43.5	0.4012	0.3538	0.3237
		44	0.1779	0.1579	0.1849			44	0.3746	0.3579	0.3191
		44.5	0.1605	0.1716	0.1996			44.5	0.3614	0.3552	0.3227
		45	0.1678	0.1706	0.1476			45	0.3717	0.3555	0.3182
		45.5	0.1727	0.1846	0.2021			45.5	0.3566	0.3592	0.3164
		46	0.1737	0.1997	0.186			46	0.3609	0.3468	0.3025
		46.5	0.1753	0.1631	0.1903			46.5	0.3621	0.3565	0.3133
		47	0.1696	0.1604	0.1641			47	0.3763	0.3581	0.3176
		47.5	0.2034	0.1911	0.1923			47.5	0.3745	0.3778	0.3145
		48	0.1788	0.185	0.1812			48	0.3667	0.3786	0.3047
		48.5	0.2038	0.1649	0.1814			48.5	0.3455	0.3874	0.3253
		49	0.1682	0.1529	0.1962			49	0.3475	0.3708	0.3224
		49.5	0.1799	0.2035	0.1875			49.5	0.3333	0.388	0.3236
		50	0.1898	0.1784	0.2129			50	0.3496	0.3664	0.3131
		50.5	0.1768	0.1419	0.1916			50.5	0.3415	0.362	0.3283
		51	0.1903	0.1605	0.2031			51	0.3516	0.3657	0.3414
		51.5	0.2044	0.1507	0.185			51.5	0.3353	0.3707	0.3296
		52	0.2434	0.152	0.1806			52	0.3382	0.3599	0.3205
		52.5	0.2043	0.1596	0.2024			52.5	0.334	0.4042	0.3152
		53	0.2219	0.153	0.1145			53	0.3487	0.3727	0.3059
		53.5	0.2121	0.1534	0.1005			53.5	0.3586	0.3738	0.3247
		54	0.1903	0.1667	0.108			54	0.361	0.3628	0.3174
		54.5	0.1673	0.1783	0.1133			54.5	0.3649	0.3771	0.3242
		55	0.2109	0.1935	0.1167			55	0.3589	0.3727	0.3327
		55.5	0.1644	0.1885	0.1195			55.5	0.3611	0.3569	0.3203
		56	0.1948	0.1562	0.0914			56	0.3553	0.3695	0.3155
		56.5	0.2302	0.1815	0.1062			56.5	0.3512	0.3624	0.331
		57	0.2132	0.165	0.1004			57	0.3379	0.3622	0.3248
		57.5	0.1274	0.1569	0.1134			57.5	0.3466	0.3633	0.3227
		58	0.2062	0.187	0.1167			58	0.329	0.4088	0.3282
		58.5	0.1762	0.1481	0.1208			58.5	0.3276	0.3963	0.3377
		59	0.1923	0.1802	0.0901			59	0.3371	0.3948	0.3311
		59.5	0.1952	0.1858	0.1211			59.5	0.3288	0.4091	0.3438
		60	0.1767	0.1537	0.1095			60	0.3243	0.4066	0.3317
		60.5	0.1716	0.1733	0.1056			60.5	0.3282	0.4027	0.3298
		61	0.1965	0.1552	0.1079			61	0.328	0.3787	0.3289
		61.5	0.2231	0.1636	0.1003			61.5	0.3272	0.3885	0.3265
		62	0.2306	0.2778	0.1028			62	0.3278	0.3827	0.3219
		62.5	0.2256	0.3066	0.0639			62.5	0.3173	0.3925	0.314
		63	0.2393	0.2837	0.0835			63	0.3328	0.3791	0.3134
		63.5	0.2348	0.3057	0.135			63.5	0.3224	0.392	0.3183
		64	0.2163	0.2927	0.1299			64	0.3445	0.3832	0.3237
		64.5	0.2178	0.2621	0.0872			64.5	0.3434	0.3638	0.3336
		65	0.2306	0.2993	0.1207			65	0.3436	0.363	0.3348
		65.5	0.2228	0.2982	0.1296			65.5	0.3393	0.3744	0.3362
		66	0.2262	0.2865	0.1278			66	0.3395	0.3774	0.3245
		66.5	0.2339	0.3283	0.1447			66.5	0.3356	0.3875	0.3316
		67	0.228	0.3488	0.101			67	0.3382	0.3985	0.3374
		67.5	0.2407	0.3168	0.0914			67.5	0.3319	0.3923	0.3372
		68	0.2058	0.2997	0.0903			68	0.3412	0.3954	0.3276
		68.5	0.2051	0.2476	0.0822			68.5	0.3216	0.3899	0.3356
		69	0.2156	0.2774	0.0816			69	0.3307	0.3889	0.3263
		69.5	0.2124	0.2945	0.106			69.5	0.3274	0.3945	0.3238
		70	0.2133	0.3175	0.1125			70	0.3393	0.3881	0.32
		70.5	0.2219	0.3251	0.0922			70.5	0.3401	0.3805	0.3104
		71	0.2192	0.3022	0.1048			71	0.3461	0.3926	0.3121
		71.5	0.2145	0.3374	0.0893			71.5	0.341	0.3819	0.3124
		72	0.218	0.3421	0.1672			72	0.3357	0.3722	0.3157
		72.5	0.2271	0.3141	0.1371			72.5	0.3331	0.388	0.3375
		73	0.2158	0.3156	0.107			73	0.3374	0.3831	0.3308
		73.5	0.1961	0.3279	0.1282			73.5	0.3325	0.3834	0.3325
		74	0.2249	0.3128	0.1214			74	0.3277	0.3914	0.3298
		74.5	0.2117	0.3389	0.129			74.5	0.3341	0.4053	0.3293
		75	0.225	0.336	0.1594			75	0.355	0.3881	0.3302
		75.5	0.1984	0.3354	0.1588			75.5	0.3463	0.3883	0.3453
		76	0.2235	0.3385	0.1262			76	0.3544	0.3983	0.3409
		76.5	0.2159	0.3294	0.1248			76.5	0.3501	0.3753	0.3423
		77	0.2111	0.3247	0.1674			77	0.3407	0.3821	0.3259
		77.5	0.2202	0.3225	0.1365			77.5	0.3485	0.3751	0.3265
		78	0.2189	0.232	0.1345			78	0.3534	0.3786	0.3262
		78.5	0.2107	0.3865	0.1435			78.5	0.3585	0.389	0.3293
		79	0.2107	0.3782	0.1613			79	0.3491	0.3786	0.3281
		79.5	0.2164	0.3642	0.149			79.5	0.353	0.375	0.3287
		80	0.2145	0.3898	0.161			80	0.35	0.3702	0.3238
		80.5	0.2397	0.3747	0.1302			80.5	0.3557	0.365	0.3379
		81	0.2104	0.358	0.1538			81	0.3461	0.3654	0.3431
		81.5	0.2169	0.3349	0.1905			81.5	0.3485	0.3773	0.3469
		82	0.2132	0.3618	0.1691			82	0.3602	0.3776	0.3388
		82.5	0.2372	0.3637	0.1979			82.5	0.3492	0.359	0.3492
		83	0.236	0.3731	0.1199			83	0.3624	0.352	0.3448
		83.5	0.2336	0.3585	0.1727			83.5	0.3563	0.3761	0.3384
		84	0.2235	0.3339	0.1738			84	0.3589	0.39	0.327
		84.5	0.2047	0.3705	0.1908			84.5	0.3506	0.3606	0.3438
		85	0.2044	0.3718	0.1723			85	0.3677	0.3674	0.3532
		85.5	0.2302	0.3776	0.1899			85.5	0.3712	0.3773	0.3485
		86	0.2617	0.3665	0.1798			86	0.3689	0.3696	0.3364
		86.5	0.2555	0.383	0.1639			86.5	0.3694	0.3646	0.3429
		87	0.2608	0.3765	0.1788			87	0.3746	0.3626	0.3425
		87.5	0.1912	0.3637	0.177			87.5	0.3836	0.3657	0.343
		88	0.2508	0.3797	0.1388			88	0.384	0.3738	0.3526
		88.5	0.2424	0.3593	0.125			88.5	0.3873	0.3752	0.3493
		89	0.2721	0.3545	0.1338			89	0.3917	0.3849	0.3424
		89.5	0.2458	0.372	0.124			89.5	0.3907	0.3848	0.3414
		90	0.2827	0.376	0.1174			90	0.3822	0.3753	0.3471
		90.5	0.2476	0.3634	0.1278			90.5	0.3819	0.3784	0.3355
		91	0.2535	0.3651	0.1487			91	0.3813	0.3874	0.3351
		91.5	0.2671	0.3546	0.1345			91.5	0.3888	0.3852	0.325
		92	0.267	0.3724	0.1513			92	0.3885	0.4141	0.3313
		92.5	0.2818	0.3542	0.1296			92.5	0.3864	0.393	0.332
		93	0.2577	0.3566	0.1078			93	0.3864	0.4114	0.3353
		93.5	0.2422	0.3872	0.108			93.5	0.3848	0.4141	0.3548
		94	0.2822	0.3684	0.1107			94	0.3815	0.39	0.3547
		94.5	0.2699	0.353	0.1163			94.5	0.3871	0.3987	0.3496
		95	0.2494	0.3558	0.1175			95	0.3768	0.3921	0.3584
		95.5	0.2716	0.3599	0.0841			95.5	0.3825	0.3693	0.3682
		96	0.266	0.3916	0.1371			96	0.387	0.3747	0.3724
		96.5	0.2774	0.393	0.1228			96.5	0.376	0.3926	0.3574
		97	0.2692	0.3615	0.1182			97	0.3728	0.3987	0.3675
		97.5	0.278	0.3786	0.1205			97.5	0.3836	0.3887	0.3673
		98	0.276	0.3539	0.1647			98	0.378	0.3977	0.3537
		98.5	0.2744	0.3382	0.1657			98.5	0.3819	0.4033	0.3535
		99	0.2181	0.338	0.1837			99	0.3802	0.4045	0.3578
		99.5	0.2402	0.3594	0.1695			99.5	0.3896	0.4038	0.3665
		100	0.2627	0.3631	0.1951			100	0.3861	0.3994	0.3563
		100.5	0.2762	0.3661	0.1807			100.5	0.3886	0.3985	0.3604
		101	0.2552	0.3521	0.1611			101	0.3759	0.3952	0.3548
		101.5	0.2667	0.3485	0.1475			101.5	0.3848	0.3833	0.3579
		102	0.2535	0.3679	0.1363			102	0.3856	0.394	0.3596
		102.5	0.2703	0.363	0.1833			102.5	0.3733	0.3932	0.3641
		103	0.2676	0.3588	0.1784			103	0.3734	0.4145	0.3506
		103.5	0.2913	0.3618	0.1367			103.5	0.3825	0.4081	0.3668
		104	0.3024	0.3745	0.1287			104	0.3739	0.4025	0.3646
		104.5	0.264	0.3652	0.1375			104.5	0.3646	0.4082	0.3645
		105	0.3053	0.353	0.1317			105	0.3849	0.4122	0.3416
		105.5	0.3603	0.3523	0.1563			105.5	0.3688	0.416	0.3424
		106	0.3804	0.3805	0.1601			106	0.3858	0.4316	0.3255
		106.5	0.3589	0.3759	0.1681			106.5	0.3735	0.4112	0.3291
		107	0.4027	0.3835	0.1302			107	0.3719	0.4157	0.3185
		107.5	0.3653	0.3882	0.1455			107.5	0.3997	0.3919	0.328
		108	0.4047	0.3812	0.1343			108	0.3831	0.4138	0.3308
		108.5	0.4289	0.3649	0.1294			108.5	0.378	0.4083	0.327
		109	0.4275	0.3809	0.1228			109	0.3925	0.4143	0.3365
		109.5	0.4379	0.3679	0.1332			109.5	0.378	0.4138	0.3326
		110	0.4473	0.3541	0.1342			110	0.3836	0.3996	0.3414
		110.5	0.4411	0.3701	0.1433			110.5	0.3752	0.421	0.3285
		111	0.4277	0.3833	0.1374			111	0.378	0.4132	0.3293
		111.5	0.4403	0.3666	0.1176			111.5	0.3734	0.414	0.3435
		112	0.4363	0.3697	0.1445			112	0.378	0.4236	0.336
		112.5	0.4264	0.373	0.1424			112.5	0.3709	0.4033	0.3352
		113	0.4287	0.3668	0.123			113	0.3699	0.4078	0.3224
		113.5	0.4281	0.3659	0.1415			113.5	0.3773	0.4017	0.3308
		114	0.4358	0.3833	0.1729			114	0.372	0.4058	0.3161
		114.5	0.4436	0.3784	0.1837			114.5	0.3853	0.397	0.3225
		115	0.4349	0.3822	0.2032			115	0.3828	0.3903	0.3378
		115.5	0.4226	0.3739	0.1986			115.5	0.3862	0.3891	0.3365
		116	0.4418	0.3633	0.2002			116	0.3766	0.4091	0.3614
		116.5	0.4525	0.3716	0.2025			116.5	0.3959	0.3903	0.342
		117	0.3875	0.3671	0.1864			117	0.3838	0.4127	0.3476
		117.5	0.3911	0.3799	0.1484			117.5	0.3933	0.3937	0.335
		118	0.3686	0.3795	0.1759			118	0.3825	0.402	0.3489
		118.5	0.3035	0.3708	0.1827			118.5	0.3926	0.4061	0.3396
		119	0.3186	0.3342	0.1746			119	0.3953	0.4102	0.3541
		119.5	0.3437	0.3505	0.1998			119.5	0.3924	0.4105	0.3511
		120	0.3272	0.3629	0.1852			120	0.3988	0.4068	0.3568
		120.5	0.2944	0.3611	0.1827			120.5	0.3944	0.4297	0.3442
		121	0.3387	0.3704	0.1882			121	0.3855	0.421	0.3516
		121.5	0.3274	0.3582	0.1974			121.5	0.3921	0.4176	0.3339
		122	0.3148	0.362	0.2007			122	0.3929	0.4042	0.3647
		122.5	0.2883	0.3396	0.2001			122.5	0.3814	0.3979	0.3498
		123	0.3167	0.3414	0.1978			123	0.3841	0.4034	0.3354
		123.5	0.3047	0.36	0.1808			123.5	0.3759	0.4059	0.3211
		124	0.3359	0.3626	0.1274			124	0.3799	0.4155	0.3046
		124.5	0.3609	0.3489	0.1123			124.5	0.3879	0.4252	0.3067
		125	0.3251	0.3662	0.1686			125	0.3756	0.4278	0.2964
		125.5	0.2788	0.3532	0.1149			125.5	0.3824	0.4101	0.3074
		126	0.3392	0.3742	0.1491			126	0.3878	0.399	0.3142
		126.5	0.3193	0.3729	0.1577			126.5	0.3809	0.4067	0.3131
		127	0.2739	0.3799	0.1985			127	0.3805	0.4014	0.3245
		127.5	0.313	0.3544	0.1682			127.5	0.3795	0.4106	0.322
		128	0.3526	0.3672	0.1822			128	0.3897	0.4082	0.3152
		128.5	0.3934	0.3636	0.1733			128.5	0.3773	0.4128	0.3111
		129	0.3197	0.3622	0.1902			129	0.3778	0.4086	0.329
		129.5	0.3494	0.3581	0.1837			129.5	0.3798	0.3993	0.3228
		130	0.3237	0.3742	0.1968			130	0.3868	0.4101	0.3286
		130.5	0.3436	0.3813	0.1655			130.5	0.3757	0.4264	0.3324
		131	0.3585	0.3992	0.1392			131	0.3882	0.3988	0.33
		131.5	0.3562	0.364	0.1741			131.5	0.3796	0.3997	0.3297
		132	0.3225	0.372	0.1853			132	0.3744	0.4042	0.337
		132.5	0.3417	0.3633	0.1806			132.5	0.3867	0.3956	0.336
		133	0.3312	0.3681	0.1782			133	0.3808	0.3975	0.3262
		133.5	0.3509	0.3442	0.1821			133.5	0.3755	0.4009	0.3233
		134	0.3499	0.373	0.1864			134	0.366	0.4101	0.3456
		134.5	0.328	0.373	0.1973			134.5	0.3645	0.4011	0.3535
		135	0.3193	0.3347	0.1545			135	0.3882	0.4037	0.3643
		135.5	0.3177	0.3638	0.1184			135.5	0.3868	0.4023	0.3608
		136	0.3037	0.3602	0.133			136	0.3756	0.4092	0.3663
		136.5	0.3364	0.3836	0.1075			136.5	0.3803	0.4003	0.3775
		137	0.3081	0.3672	0.1469			137	0.3843	0.4201	0.3591
		137.5	0.3586	0.3605	0.1678			137.5	0.3922	0.4103	0.3731
		138	0.3731	0.3741	0.1742			138	0.3778	0.4003	0.3673
		138.5	0.3646	0.3443	0.1643			138.5	0.3813	0.4165	0.3663
		139	0.4054	0.3707	0.1802			139	0.3827	0.4079	0.3627
		139.5	0.3332	0.3544	0.1543			139.5	0.3915	0.4039	0.3623
		140	0.4158	0.3807	0.1699			140	0.3865	0.4023	0.3583
		140.5	0.4059	0.3716	0.1973			140.5	0.3983	0.4078	0.357
		141	0.4107	0.368	0.1831			141	0.3929	0.3872	0.3442
		141.5	0.3144	0.3642	0.1803			141.5	0.4022	0.401	0.3555
		142	0.3095	0.3549	0.1778			142	0.395	0.3957	0.375
		142.5	0.3042	0.3643	0.1928			142.5	0.39	0.3848	0.382
		143	0.3456	0.3665	0.195			143	0.3973	0.3875	0.3745
		143.5	0.3193	0.352	0.1829			143.5	0.393	0.388	0.3897
		144	0.3316	0.3882	0.1948			144	0.3983	0.4021	0.3896
		144.5	0.3262	0.3813	0.1983			144.5	0.3927	0.407	0.3906
		145	0.3571	0.3736	0.1893			145	0.3968	0.4089	0.3772
		145.5	0.3101	0.374	0.194			145.5	0.406	0.3978	0.3603
		146	0.292	0.3739	0.198			146	0.3954	0.3919	0.3768
		146.5	0.3647	0.3739	0.2077			146.5	0.3957	0.4041	0.3771
		147	0.3332	0.3798	0.1587			147	0.3922	0.3843	0.3772
		147.5	0.3353	0.361	0.1516			147.5	0.394	0.3983	0.387
		148	0.3311	0.3613	0.225			148	0.396	0.4072	0.3773
		148.5	0.3631	0.3542	0.2212			148.5	0.3952	0.3971	0.3861
		149	0.317	0.3629	0.2268			149	0.3881	0.4056	0.3974
		149.5	0.332	0.3849	0.2411			149.5	0.39	0.4088	0.38
		150	0.3142	0.3795	0.1964			150	0.3895	0.4094	0.4056
		150.5	0.3592	0.3834	0.2078			150.5	0.4069	0.3968	0.3877
		151	0.3343	0.3495	0.2084			151	0.4061	0.3969	0.3858
		151.5	0.3191	0.3585	0.2064			151.5	0.3994	0.4161	0.3797
		152	0.3204	0.3592	0.2033			152	0.3858	0.4176	0.3803
		152.5	0.3213	0.3675	0.2627			152.5	0.4017	0.4275	0.3894
		153	0.3199	0.3549	0.1824			153	0.3929	0.4269	0.3618
		153.5	0.3445	0.3684	0.1782			153.5	0.3929	0.4315	0.3798
		154	0.3218	0.3473	0.2168			154	0.3989	0.4216	0.3764
		154.5	0.3309	0.371	0.2132			154.5	0.3908	0.4275	0.3694
		155	0.3082	0.3119	0.2103			155	0.3876	0.4305	0.3644
		155.5	0.3264	0.3348	0.2357			155.5	0.3901	0.4356	0.3629
		156	0.2915	0.3624	0.1658			156	0.3933	0.4393	0.3482
		156.5	0.3309	0.3318	0.1425			156.5	0.3868	0.4275	0.3451
		157	0.3282	0.3266	0.1426			157	0.3863	0.4354	0.3399
		157.5	0.3044	0.38	0.1804			157.5	0.3873	0.4357	0.3445
		158	0.3513	0.3411	0.1745			158	0.3897	0.4279	0.3368
		158.5	0.3012	0.3611	0.1629			158.5	0.3982	0.4343	0.3492
		159	0.3254	0.3547	0.1301			159	0.3892	0.4328	0.3548
		159.5	0.3101	0.3511	0.0879			159.5	0.3807	0.4329	0.3465
		160	0.3411	0.3663	0.1082			160	0.3949	0.4316	0.3347
		160.5	0.3844	0.3546	0.1362			160.5	0.3942	0.4245	0.3349
		161	0.3732	0.36	0.1223			161	0.3986	0.4157	0.3361
		161.5	0.3335	0.3415	0.1158			161.5	0.3918	0.4127	0.3386
		162	0.3294	0.3563	0.1377			162	0.3888	0.4231	0.3362
		162.5	0.3307	0.3566	0.133			162.5	0.386	0.4127	0.3411
		163	0.3305	0.3312	0.1077			163	0.3944	0.4137	0.3405
		163.5	0.3237	0.3713	0.1091			163.5	0.3893	0.4267	0.3394
		164	0.3596	0.3688	0.1556			164	0.3902	0.4265	0.3361
		164.5	0.4041	0.3737	0.1042			164.5	0.3862	0.4282	0.3464
		165	0.3841	0.3659	0.1346			165	0.3822	0.43	0.3519
		165.5	0.3315	0.365	0.1335			165.5	0.3896	0.4348	0.3343
		166	0.3351	0.3495	0.1143			166	0.3839	0.4282	0.3411
		166.5	0.3751	0.3415	0.1434			166.5	0.3856	0.4301	0.3444
		167	0.3806	0.3561	0.1507			167	0.3872	0.4263	0.3389
		167.5	0.3853	0.3501	0.1147			167.5	0.3922	0.4288	0.3352
		168	0.3434	0.3507	0.0963			168	0.4008	0.4288	0.3456
		168.5	0.3645	0.3761	0.1195			168.5	0.401	0.4242	0.3381
		169	0.3828	0.3373	0.1218			169	0.3988	0.4157	0.3446
		169.5	0.3639	0.3509	0.1441			169.5	0.3854	0.4139	0.3422
		170	0.3432	0.3599	0.1416			170	0.3835	0.4173	0.3431
		170.5	0.3347	0.3469	0.1443			170.5	0.3857	0.4204	0.3342
		171	0.3258	0.3538	0.1584			171	0.41	0.416	0.3342
		171.5	0.3821	0.3557	0.1357			171.5	0.3974	0.437	0.3258
		172	0.3739	0.3584	0.1311			172	0.3884	0.4198	0.3344
		172.5	0.358	0.35	0.1313			172.5	0.3924	0.4112	0.3396
		173	0.313	0.3402	0.0868			173	0.3807	0.4309	0.3295
		173.5	0.2822	0.3526	0.1337			173.5	0.3834	0.4358	0.3248
		174	0.3009	0.3286	0.1386			174	0.3887	0.4499	0.3263
		174.5	0.3345	0.3501	0.1257			174.5	0.3911	0.4417	0.3285
		175	0.3272	0.3357	0.1318			175	0.392	0.4254	0.3229
		175.5	0.3319	0.3584	0.1215			175.5	0.405	0.4432	0.3342
		176	0.3588	0.3712	0.161			176	0.3875	0.4459	0.3197
		176.5	0.3869	0.3427	0.0974			176.5	0.4007	0.4326	0.3188
		177	0.364	0.3612	0.1444			177	0.3916	0.4351	0.3269
		177.5	0.346	0.3669	0.1368			177.5	0.3891	0.4434	0.3202
		178	0.3444	0.3651	0.1389			178	0.4028	0.4271	0.3192
		178.5	0.376	0.3379	0.1268			178.5	0.4092	0.4257	0.3204
		179	0.3548	0.3492	0.1427			179	0.4073	0.42	0.3157
		179.5	0.3115	0.3549	0.1308			179.5	0.408	0.4353	0.3228
		180	0.3788	0.3626	0.085			180	0.404	0.4198	0.3229
		180.5	0.3216	0.3644	0.1011			180.5	0.4108	0.4264	0.3157
		181	0.3422	0.3545	0.1424			181	0.3921	0.4285	0.3207
		181.5	0.2977	0.3482	0.1169			181.5	0.3959	0.4327	0.3201
		182	0.3172	0.3652	0.1184			182	0.3958	0.4358	0.3302
		182.5	0.3416	0.346	0.1184			182.5	0.407	0.4343	0.3277
		183	0.3802	0.3431	0.1509			183	0.3939	0.428	0.3228
		183.5	0.3653	0.3584	0.1358			183.5	0.397	0.4383	0.324
		184	0.3374	0.3889	0.1338			184	0.4024	0.4368	0.3326
		184.5	0.3512	0.3638	0.135			184.5	0.4007	0.4298	0.3382
		185	0.3625	0.3558	0.1228			185	0.4009	0.4269	0.3324
		185.5	0.3637	0.3596	0.1183			185.5	0.3976	0.4399	0.336
		186	0.3833	0.3613	0.136			186	0.3901	0.4421	0.3406
		186.5	0.3763	0.3643	0.1323			186.5	0.3882	0.4319	0.3396
		187	0.3495	0.3707	0.1198			187	0.3947	0.4371	0.3423
		187.5	0.3475	0.3571	0.1174			187.5	0.3918	0.4469	0.3437
		188	0.2947	0.3742	0.1118			188	0.3881	0.4479	0.3346
		188.5	0.392	0.3516	0.1195			188.5	0.3936	0.4386	0.3424
		189	0.3651	0.3669	0.1166			189	0.4002	0.4322	0.3399
		189.5	0.3568	0.3547	0.1373			189.5	0.3838	0.4268	0.3383
		190	0.3607	0.3546	0.138			190	0.3845	0.4284	0.3426
		190.5	0.3669	0.3526	0.1278			190.5	0.388	0.4241	0.3421
		191	0.3667	0.3791	0.1321			191	0.3847	0.4446	0.3493
		191.5	0.3782	0.3781	0.1307			191.5	0.3942	0.4363	0.3482
		192	0.3528	0.3471	0.1714			192	0.3904	0.4258	0.3434
		192.5	0.3764	0.3665	0.1733			192.5	0.4077	0.4331	0.3442
		193	0.3586	0.3433	0.1685			193	0.4039	0.4272	0.3332
		193.5	0.3418	0.3747	0.1707			193.5	0.4052	0.429	0.3529
		194	0.368	0.3592	0.1931			194	0.4095	0.4368	0.3505
		194.5	0.3567	0.3762	0.1925			194.5	0.396	0.4366	0.3565
		195	0.3334	0.3475	0.2021			195	0.403	0.434	0.3506
		195.5	0.3374	0.3511	0.175			195.5	0.3987	0.4411	0.3587
		196	0.3593	0.3635	0.2037			196	0.408	0.4258	0.3654
		196.5	0.37	0.358	0.2211			196.5	0.4082	0.4378	0.348
		197	0.3878	0.3484	0.2288			197	0.404	0.4374	0.3488
		197.5	0.3572	0.3682	0.2228			197.5	0.4073	0.4366	0.3451
		198	0.3714	0.3778	0.2349			198	0.4062	0.4339	0.3484
		198.5	0.382	0.3588	0.2042			198.5	0.3987	0.4271	0.3503
		199	0.376	0.362	0.1891			199	0.3983	0.4356	0.3548
		199.5	0.3968	0.3657	0.2089			199.5	0.3972	0.4246	0.359
		200	0.3921	0.3568	0.2032			200	0.4059	0.432	0.3541
		200.5	0.3679	0.3619	0.2068			200.5	0.4038	0.4269	0.3423
		201	0.3703	0.361	0.2325			201	0.4014	0.4423	0.3412
		201.5	0.3685	0.3421	0.1957			201.5	0.4039	0.4325	0.3497
		202	0.382	0.3384	0.1924			202	0.3866	0.4325	0.3518
		202.5	0.3835	0.3466	0.2043			202.5	0.398	0.4303	0.3541
		203	0.3915	0.3449	0.1969			203	0.4005	0.4308	0.3482
		203.5	0.3603	0.3422	0.1942			203.5	0.3934	0.4458	0.3449
		204	0.3659	0.3421	0.2204			204	0.3946	0.4351	0.345
		204.5	0.3749	0.3315	0.191			204.5	0.3967	0.4259	0.3472
		205	0.3399	0.3487	0.1915			205	0.3884	0.4211	0.347
		205.5	0.3496	0.345	0.1939			205.5	0.3873	0.4219	0.3542
		206	0.3479	0.3592	0.1922			206	0.3979	0.4171	0.3456
		206.5	0.3085	0.3349	0.1823			206.5	0.3925	0.4267	0.3483
		207	0.3698	0.3364	0.1806			207	0.402	0.4269	0.3439
		207.5	0.3352	0.3536	0.1598			207.5	0.3891	0.4247	0.3474
		208	0.3118	0.3455	0.1634			208	0.3909	0.4252	0.3502
		208.5	0.3663	0.3348	0.1887			208.5	0.4077	0.4072	0.349
		209	0.3139	0.3541	0.1778			209	0.3942	0.4225	0.3575
		209.5	0.336	0.3475	0.1896			209.5	0.4033	0.4232	0.3513
		210	0.2856	0.347	0.1621			210	0.4215	0.4259	0.3585
		210.5	0.3969	0.3483	0.1832			210.5	0.4271	0.4266	0.3349
		211	0.3673	0.3591	0.179			211	0.4137	0.4181	0.3511
		211.5	0.2975	0.3619	0.1999			211.5	0.4141	0.4312	0.3554
		212	0.3598	0.3391	0.2054			212	0.4355	0.4292	0.3515
		212.5	0.3465	0.3505	0.2045			212.5	0.4034	0.4216	0.3495
		213	0.3119	0.3721	0.2419			213	0.4117	0.4145	0.3554
		213.5	0.3059	0.3479	0.2124			213.5	0.3985	0.4253	0.3606
		214	0.3285	0.3684	0.1631			214	0.3825	0.4206	0.3574
		214.5	0.3056	0.357	0.181			214.5	0.3824	0.4171	0.3585
		215	0.3281	0.3561	0.1881			215	0.3807	0.4175	0.356
		215.5	0.2957	0.3708	0.2019			215.5	0.3792	0.4217	0.3545
		216	0.3375	0.3638	0.1809			216	0.3763	0.4126	0.3447
		216.5	0.3216	0.3658	0.2012			216.5	0.3853	0.4185	0.345
		217	0.3027	0.3816	0.1997			217	0.38	0.4276	0.3476
		217.5	0.3426	0.3708	0.1803			217.5	0.3817	0.4263	0.3503
		218	0.3007	0.3569	0.1854			218	0.3753	0.4186	0.347
		218.5	0.3008	0.3262	0.1675			218.5	0.3831	0.4204	0.3449
		219	0.3065	0.3647	0.1926			219	0.3731	0.4268	0.3501
		219.5	0.29	0.374	0.179			219.5	0.3688	0.4195	0.3371
		220	0.3136	0.3569	0.1739			220	0.3733	0.4183	0.34
		220.5	0.334	0.3681	0.1969			220.5	0.3826	0.4135	0.3421
		221	0.2934	0.3326	0.1997			221	0.3757	0.4155	0.3501
		221.5	0.344	0.3617	0.1825			221.5	0.3711	0.4094	0.3437
		222	0.3461	0.353	0.1827			222	0.3718	0.4056	0.3447
		222.5	0.3414	0.3456	0.1811			222.5	0.38	0.4199	0.3493
		223	0.311	0.3709	0.1878			223	0.3784	0.4215	0.3454
		223.5	0.3581	0.3632	0.1961			223.5	0.3751	0.4173	0.3444
		224	0.3161	0.3774	0.1978			224	0.3749	0.4156	0.3497
		224.5	0.3388	0.3583	0.1825			224.5	0.3812	0.4194	0.3484
		225	0.3158	0.3652	0.1752			225	0.3872	0.4232	0.3569
		225.5	0.3149	0.3388	0.1857			225.5	0.3865	0.4184	0.3463
		226	0.3183	0.3489	0.2016			226	0.3976	0.4186	0.3442
		226.5	0.3186	0.3793	0.1932			226.5	0.3807	0.4297	0.3529
		227	0.3158	0.3549	0.1943			227	0.3789	0.424	0.3491
		227.5	0.3334	0.3778	0.191			227.5	0.3743	0.434	0.3515
		228	0.302	0.3709	0.1865			228	0.3693	0.4343	0.3447
		228.5	0.3172	0.3622	0.1825			228.5	0.3641	0.4266	0.3483
		229	0.3079	0.3491	0.1971			229	0.3708	0.4225	0.3522
		229.5	0.3571	0.3617	0.1943			229.5	0.3679	0.4243	0.3494
		230	0.3293	0.3334	0.1757			230	0.3634	0.4213	0.3524
		230.5	0.3392	0.356	0.1948			230.5	0.3713	0.416	0.3486
		231	0.3313	0.3549	0.1795			231	0.3778	0.4279	0.3563
		231.5	0.3461	0.3726	0.1927			231.5	0.3708	0.4248	0.3547
		232	0.3323	0.3578	0.2021			232	0.3767	0.4303	0.3455
		232.5	0.2909	0.3714	0.1797			232.5	0.3712	0.4317	0.3579
		233	0.3319	0.3731	0.2352			233	0.3713	0.4375	0.3623
		233.5	0.3105	0.3604	0.1858			233.5	0.3652	0.4317	0.3611
		234	0.2809	0.3666	0.2117			234	0.3664	0.428	0.353
		234.5	0.3466	0.342	0.1943			234.5	0.3829	0.4238	0.359
		235	0.3198	0.373	0.1899			235	0.3684	0.4201	0.3581
		235.5	0.3596	0.3634	0.1995			235.5	0.367	0.425	0.358
		236	0.2955	0.3565	0.1917			236	0.3644	0.4315	0.3488
		236.5	0.3135	0.3575	0.1996			236.5	0.3719	0.4257	0.3612
		237	0.4071	0.3863	0.1993			237	0.3702	0.4187	0.3554
		237.5	0.3951	0.3734	0.2066			237.5	0.3822	0.4299	0.3521
		238	0.3737	0.3596	0.185			238	0.3722	0.442	0.359
		238.5	0.328	0.3667	0.1776			238.5	0.3672	0.4211	0.3518
		239	0.3571	0.3624	0.1822			239	0.3709	0.4259	0.3529
		239.5	0.3634	0.3456	0.1784			239.5	0.3624	0.4252	0.3543
		240	0.4011	0.3575	0.1973			240	0.384	0.431	0.3552
		240.5	0.3267	0.3827	0.1803			240.5	0.3695	0.4326	0.3529
		241	0.3118	0.3601	0.176			241	0.3639	0.4213	0.3559
		241.5	0.3634	0.378	0.186			241.5	0.3689	0.4283	0.3603
		242	0.3233	0.3905	0.1814			242	0.3906	0.4264	0.3663
		242.5	0.3139	0.3605	0.1761			242.5	0.3925	0.4272	0.3599
		243	0.3057	0.3603	0.1774			243	0.3928	0.4174	0.3599
		243.5	0.3351	0.3567	0.1771			243.5	0.3943	0.4195	0.3593
		244	0.3476	0.3488	0.1817			244	0.3978	0.418	0.3539
		244.5	0.3029	0.397	0.1833			244.5	0.3984	0.4422	0.3593
		245	0.3005	0.3666	0.1817			245	0.3917	0.4413	0.367
		245.5	0.305	0.3683	0.1859			245.5	0.3926	0.4543	0.3713
		246	0.3133	0.3617	0.1882			246	0.3992	0.4487	0.3712
		246.5	0.3412	0.3784	0.1783			246.5	0.3943	0.444	0.3778
		247	0.3215	0.3584	0.2038			247	0.3847	0.4385	0.3743
		247.5	0.3189	0.3651	0.1336			247.5	0.3888	0.434	0.3722
		248	0.3355	0.3608	0.1885			248	0.3929	0.4432	0.364
		248.5	0.318	0.3504	0.1899			248.5	0.3965	0.4155	0.3625
		249	0.2965	0.3507	0.1948			249	0.3993	0.4188	0.3737
		249.5	0.3373	0.3531	0.216			249.5	0.4185	0.4212	0.3824
		250	0.3172	0.3552	0.2073			250	0.4136	0.4146	0.3757
		250.5	0.3244	0.3263	0.2244			250.5	0.3976	0.4319	0.3834
		251	0.3113	0.3429	0.2178			251	0.3972	0.432	0.3861
		251.5	0.3141	0.3461	0.191			251.5	0.4132	0.4199	0.3617
		252	0.2921	0.3623	0.2115			252	0.4145	0.4231	0.3694
		252.5	0.3666	0.3536	0.1885			252.5	0.4158	0.4195	0.3916
		253	0.2958	0.373	0.1691			253	0.416	0.4339	0.384
		253.5	0.3166	0.3439	0.1888			253.5	0.4311	0.4305	0.3741
		254	0.315	0.3397	0.2043			254	0.4364	0.4289	0.3779
		254.5	0.3392	0.3324	0.2017			254.5	0.4242	0.4327	0.3719
		255	0.3096	0.365	0.1951			255	0.4337	0.4334	0.3705
		255.5	0.3185	0.3633	0.1899			255.5	0.4177	0.4288	0.3675
		256	0.3481	0.3621	0.1953			256	0.4227	0.4369	0.3735
		256.5	0.3326	0.3681	0.2245			256.5	0.4231	0.4344	0.3749
		257	0.3224	0.3508	0.1869			257	0.4261	0.4388	0.374
		257.5	0.3431	0.3525	0.2384			257.5	0.4296	0.4421	0.3813
		258	0.3195	0.3529	0.2006			258	0.4293	0.4482	0.3807
		258.5	0.3267	0.3589	0.2111			258.5	0.4087	0.4434	0.374
		259	0.324	0.3555	0.223			259	0.4222	0.4389	0.3693
		259.5	0.3159	0.367	0.2292			259.5	0.4147	0.4411	0.3812
		260	0.3099	0.381	0.2291			260	0.4084	0.4369	0.3919
		260.5	0.3122	0.3585	0.2047			260.5	0.4135	0.4391	0.3877
		261	0.3257	0.3503	0.2193			261	0.4118	0.444	0.3837
		261.5	0.3324	0.3429	0.203			261.5	0.4249	0.446	0.3801
		262	0.3001	0.3493	0.1895			262	0.4291	0.4255	0.3822
		262.5	0.3186	0.3489	0.1967			262.5	0.4325	0.424	0.3888
		263	0.3167	0.3559	0.2033			263	0.4265	0.4168	0.404
		263.5	0.3336	0.3613	0.183			263.5	0.4218	0.4135	0.3976
		264	0.3284	0.3771	0.2056			264	0.4203	0.4122	0.3958
		264.5	0.3255	0.3729	0.184			264.5	0.4146	0.4242	0.3861
		265	0.3347	0.3601	0.1894			265	0.4142	0.4256	0.3914
		265.5	0.3438	0.3597	0.1841			265.5	0.4181	0.4174	0.3885
		266	0.3476	0.3537	0.2094			266	0.4141	0.4216	0.3992
		266.5	0.3356	0.3622	0.1906			266.5	0.4156	0.4194	0.3895
		267	0.3273	0.3574	0.1973			267	0.4295	0.4211	0.3746
		267.5	0.3254	0.3584	0.183			267.5	0.4223	0.4207	0.3785
		268	0.3136	0.3763	0.2007			268	0.405	0.4318	0.3825
		268.5	0.3323	0.348	0.2028			268.5	0.4161	0.4244	0.3824
		269	0.3253	0.3466	0.1972			269	0.4205	0.4327	0.3842
		269.5	0.3456	0.3397	0.2105			269.5	0.4232	0.4258	0.3906
		270	0.3523	0.3556	0.1936			270	0.4082	0.4375	0.3713
		270.5	0.348	0.3644	0.2013			270.5	0.4065	0.4308	0.3729
		271	0.3504	0.3638	0.1789			271	0.4087	0.4387	0.3798
		271.5	0.3438	0.3875	0.1949			271.5	0.4058	0.4388	0.3733
		272	0.3268	0.3812	0.193			272	0.4076	0.4211	0.3824
		272.5	0.3218	0.3624	0.1813			272.5	0.4237	0.4125	0.382
		273	0.3062	0.3839	0.194			273	0.4068	0.4235	0.3762
		273.5	0.2917	0.3669	0.1922			273.5	0.4104	0.4241	0.3733
		274	0.3411	0.3462	0.1744			274	0.4126	0.4245	0.3791
		274.5	0.307	0.3657	0.1841			274.5	0.4138	0.4272	0.3845
		275	0.303	0.3499	0.2001			275	0.4093	0.4271	0.3863
		275.5	0.3426	0.3707	0.1854			275.5	0.3973	0.4269	0.3867
		276	0.3281	0.3533	0.185			276	0.4146	0.4304	0.3874
		276.5	0.31	0.3587	0.1755			276.5	0.3993	0.4408	0.3914
		277	0.339	0.3547	0.1774			277	0.4026	0.4569	0.3866
		277.5	0.3145	0.3449	0.1908			277.5	0.4046	0.4401	0.3825
		278	0.317	0.3599	0.2309			278	0.4216	0.4422	0.3831
		278.5	0.3282	0.3516	0.1875			278.5	0.4255	0.4501	0.3858
		279	0.3545	0.3517	0.1915			279	0.4437	0.4548	0.3827
		279.5	0.3159	0.3542	0.2021			279.5	0.4683	0.4476	0.383
		280	0.3548	0.3846	0.2032			280	0.4512	0.4604	0.3756
		280.5	0.2404	0.3677	0.1951			280.5	0.4489	0.4545	0.3915
		281	0.3337	0.3815	0.1961			281	0.4394	0.443	0.3799
		281.5	0.3264	0.3699	0.1879			281.5	0.4477	0.4507	0.3964
		282	0.3198	0.3575	0.1877			282	0.432	0.4491	0.389
		282.5	0.3245	0.3557	0.1771			282.5	0.4592	0.4475	0.3916
		283	0.2894	0.3744	0.2			283	0.4581	0.4505	0.3889
		283.5	0.2813	0.3826	0.1982			283.5	0.4648	0.4472	0.3888
		284	0.305	0.3604	0.1858			284	0.4588	0.4465	0.388
		284.5	0.2943	0.3612	0.1885			284.5	0.454	0.4506	0.3901
		285	0.2832	0.3619	0.1958			285	0.4476	0.4455	0.393
		285.5	0.2543	0.3609	0.2083			285.5	0.4319	0.4495	0.3843
		286	0.2582	0.363	0.1934			286	0.4262	0.4546	0.3778
		286.5	0.3384	0.3684	0.2017			286.5	0.4291	0.4513	0.3837
		287	0.3474	0.3581	0.1804			287	0.4583	0.4566	0.3864
		287.5	0.3318	0.3768	0.1834			287.5	0.4551	0.4559	0.3835
		288	0.3342	0.3522	0.1937			288	0.4602	0.4453	0.3728
		288.5	0.2777	0.3776	0.2127			288.5	0.4598	0.4419	0.3803
		289	0.3269	0.3633	0.1869			289	0.4708	0.4583	0.3862
		289.5	0.2791	0.3594	0.1968			289.5	0.4379	0.4588	0.3825
		290	0.2647	0.3389	0.1942			290	0.4706	0.4577	0.3854
		290.5	0.3301	0.3652	0.2124			290.5	0.4769	0.4559	0.3781
		291	0.2883	0.3618	0.2108			291	0.4651	0.4472	0.3791
		291.5	0.3069	0.3864	0.1917			291.5	0.4464	0.4487	0.3885
		292	0.2914	0.3772	0.2095			292	0.4387	0.4568	0.3835
		292.5	0.2788	0.3576	0.197			292.5	0.4479	0.456	0.38
		293	0.3037	0.371	0.1924			293	0.4472	0.4528	0.3839
		293.5	0.304	0.3659	0.1948			293.5	0.4525	0.4588	0.3798
		294	0.3275	0.3524	0.2013			294	0.4358	0.4469	0.3913
		294.5	0.2986	0.3561	0.2023			294.5	0.4525	0.4391	0.3663
		295	0.3293	0.3615	0.1977			295	0.4784	0.4562	0.3764
		295.5	0.2965	0.3672	0.184			295.5	0.4606	0.4156	0.3792
		296	0.3454	0.3629	0.1825			296	0.4696	0.4389	0.3772
		296.5	0.3002	0.3708	0.1869			296.5	0.4647	0.4438	0.3841
		297	0.2861	0.3802	0.1897			297	0.4607	0.4572	0.3771
		297.5	0.2741	0.379	0.1769			297.5	0.4493	0.4508	0.379
		298	0.3495	0.3615	0.175			298	0.4648	0.4515	0.3631
		298.5	0.3344	0.3725	0.1912			298.5	0.4503	0.4437	0.3885
		299	0.3418	0.368	0.1693			299	0.4667	0.4459	0.3785
		299.5	0.3129	0.3448	0.1949			299.5	0.4749	0.4309	0.3784
		300	0.3046	0.3633	0.1862			300	0.4635	0.4412	0.3903
		300.5	0.3516	0.3521	0.1942			300.5	0.4631	0.4419	0.3744
		301	0.3397	0.3777	0.2004			301	0.452	0.444	0.3657
		301.5	0.3647	0.3688	0.1947			301.5	0.4531	0.4387	0.3818
		302	0.3254	0.3751	0.1585			302	0.4471	0.4385	0.3963
		302.5	0.3056	0.3914	0.1731			302.5	0.4516	0.447	0.3937
		303	0.3375	0.4095	0.1774			303	0.4447	0.4493	0.4059
		303.5	0.3587	0.3906	0.1811			303.5	0.4369	0.4489	0.3894
		304	0.3237	0.361	0.1857			304	0.4487	0.4427	0.3946
		304.5	0.3837	0.3892	0.2041			304.5	0.4279	0.4345	0.3801
		305	0.3546	0.3594	0.2075			305	0.4171	0.4441	0.3808
		305.5	0.331	0.4023	0.1715			305.5	0.4549	0.4555	0.3799
		306	0.3136	0.4007	0.1911			306	0.467	0.4615	0.3684
		306.5	0.3101	0.3684	0.2313			306.5	0.4404	0.4496	0.377
		307	0.3932	0.3751	0.1648			307	0.4492	0.4562	0.3879
		307.5	0.3111	0.3721	0.1925			307.5	0.4384	0.4486	0.3779
		308	0.3792	0.3267	0.1981			308	0.4459	0.4551	0.3687
		308.5	0.349	0.3779	0.2066			308.5	0.4521	0.4518	0.3777
		309	0.3458	0.3699	0.1875			309	0.4368	0.4539	0.3862
		309.5	0.2995	0.348	0.1863			309.5	0.4324	0.4549	0.3732
		310	0.3088	0.3381	0.1924			310	0.4433	0.4662	0.3729
		310.5	0.28	0.358	0.206			310.5	0.4526	0.4577	0.3899
		311	0.2968	0.3419	0.1774			311	0.446	0.4602	0.3807
		311.5	0.2833	0.3636	0.1938			311.5	0.4548	0.457	0.3893
		312	0.3311	0.3386	0.2001			312	0.4597	0.4492	0.3831
		312.5	0.3307	0.345	0.1875			312.5	0.4534	0.4531	0.3806
		313	0.3006	0.331	0.2026			313	0.4427	0.4494	0.3727
		313.5	0.3197	0.3401	0.1969			313.5	0.4423	0.4592	0.3774
		314	0.2815	0.3582	0.1929			314	0.4476	0.4588	0.3663
		314.5	0.2983	0.3997	0.1888			314.5	0.4319	0.4585	0.3731
		315	0.3133	0.3471	0.2017			315	0.4136	0.4651	0.3675
		315.5	0.2955	0.3597	0.1967			315.5	0.4088	0.4655	0.3769
		316	0.3184	0.3473	0.1888			316	0.425	0.4571	0.3744
		316.5	0.2948	0.3547	0.2083			316.5	0.4317	0.4603	0.3796
		317	0.3406	0.3535	0.2217			317	0.4388	0.4732	0.3825
		317.5	0.2955	0.3577	0.2283			317.5	0.4351	0.4522	0.3863
		318	0.3328	0.3528	0.2004			318	0.431	0.4472	0.3785
		318.5	0.3753	0.33	0.2039			318.5	0.4389	0.4614	0.3811
		319	0.3667	0.3476	0.1979			319	0.4371	0.4701	0.3896
		319.5	0.3408	0.3667	0.2026			319.5	0.4504	0.4707	0.3751
		320	0.3546	0.3725	0.2094			320	0.4524	0.4735	0.3791
		320.5	0.3064	0.3582	0.1929			320.5	0.4571	0.4772	0.3872
		321	0.3259	0.3532	0.1773			321	0.4625	0.4727	0.3829
		321.5	0.3242	0.3835	0.1952			321.5	0.4378	0.4684	0.3945
		322	0.3129	0.3485	0.1908			322	0.4311	0.4681	0.3984
		322.5	0.2822	0.3393	0.1899			322.5	0.4351	0.4596	0.3927
		323	0.2792	0.3603	0.2053			323	0.428	0.4531	0.3815
		323.5	0.3033	0.3689	0.1878			323.5	0.4469	0.457	0.37
		324	0.2651	0.3474	0.2091			324	0.4455	0.4571	0.3769
		324.5	0.2802	0.3517	0.218			324.5	0.4469	0.4555	0.3831
		325	0.3297	0.3674	0.1867			325	0.4504	0.4447	0.3884
		325.5	0.2675	0.3476	0.1859			325.5	0.4363	0.4517	0.3805
		326	0.3022	0.3447	0.1979			326	0.436	0.4421	0.3812
		326.5	0.3227	0.351	0.2111			326.5	0.4623	0.4584	0.3828
		327	0.3184	0.3514	0.2166			327	0.4592	0.453	0.4069
		327.5	0.3082	0.3616	0.1846			327.5	0.4487	0.4478	0.3951
		328	0.2844	0.3828	0.2016			328	0.4383	0.4385	0.4179
		328.5	0.3338	0.3715	0.203			328.5	0.4694	0.4479	0.3951
		329	0.3013	0.3561	0.2046			329	0.4776	0.4487	0.3943
		329.5	0.3099	0.3769	0.2059			329.5	0.4582	0.4513	0.4011
		330	0.3256	0.3334	0.2201			330	0.4658	0.449	0.3957
		330.5	0.3112	0.3159	0.2041			330.5	0.4611	0.4576	0.4003
		331	0.3123	0.298	0.194			331	0.462	0.4576	0.3895
		331.5	0.2877	0.301	0.1906			331.5	0.4648	0.445	0.3902
		332	0.3202	0.3708	0.2091			332	0.452	0.441	0.3868
		332.5	0.3368	0.3244	0.2123			332.5	0.456	0.4473	0.3816
		333	0.3232	0.3665	0.1853			333	0.4595	0.4383	0.3847
		333.5	0.3081	0.3538	0.1944			333.5	0.4616	0.4341	0.3803
		334	0.3002	0.3899	0.2003			334	0.4646	0.4335	0.3855
		334.5	0.3058	0.3921	0.2018			334.5	0.4363	0.4271	0.3911
		335	0.3326	0.3204	0.2084			335	0.4375	0.428	0.3848
		335.5	0.3117	0.3811	0.19			335.5	0.4531	0.4306	0.3929
		336	0.3022	0.3723	0.1814			336	0.4765	0.4315	0.3898
		336.5	0.3187	0.3638	0.1578			336.5	0.483	0.4214	0.394
		337	0.3207	0.3778	0.2213			337	0.4599	0.4314	0.3977
		337.5	0.3182	0.3917	0.223			337.5	0.4758	0.4412	0.3868
		338	0.3292	0.388	0.2007			338	0.4665	0.4359	0.3915
		338.5	0.3087	0.3482	0.2117			338.5	0.4516	0.4359	0.3885
		339	0.3335	0.3545	0.2142			339	0.4609	0.4401	0.3832
		339.5	0.3427	0.3292	0.2046			339.5	0.4483	0.4337	0.3908
		340	0.2938	0.361	0.2098			340	0.4282	0.4332	0.3875
		340.5	0.3441	0.3843	0.2141			340.5	0.4434	0.4515	0.386
		341	0.3259	0.3363	0.198			341	0.4371	0.4366	0.3884
		341.5	0.3366	0.3703	0.1936			341.5	0.4267	0.43	0.3909
		342	0.3418	0.374	0.2031			342	0.4415	0.4387	0.3842
		342.5	0.3089	0.4127	0.2031			342.5	0.4407	0.4355	0.385
		343	0.3096	0.3118	0.1936			343	0.4548	0.4422	0.3881
		343.5	0.3309	0.3722	0.21			343.5	0.448	0.4307	0.3778
		344	0.3169	0.362	0.1994			344	0.4461	0.4327	0.3842
		344.5	0.32	0.3606	0.1972			344.5	0.4409	0.4347	0.3851
		345	0.3301	0.3759	0.1893			345	0.4571	0.4413	0.391
		345.5	0.3048	0.373	0.1903			345.5	0.4581	0.4496	0.391
		346	0.3396	0.3714	0.1838			346	0.4684	0.441	0.3901
		346.5	0.322	0.3625	0.1864			346.5	0.4715	0.4319	0.3851
		347	0.3335	0.3976	0.2063			347	0.4584	0.4402	0.3854
		347.5	0.273	0.3673	0.2213			347.5	0.4513	0.4318	0.3877
		348	0.309	0.3233	0.2005			348	0.4577	0.438	0.3852
		348.5	0.3055	0.3462	0.2024			348.5	0.4576	0.4344	0.385
		349	0.34	0.3799	0.1977			349	0.4675	0.4419	0.3814
		349.5	0.2997	0.3765	0.2141			349.5	0.4695	0.4416	0.3872
		350	0.3232	0.3488	0.2011			350	0.4722	0.4507	0.3871
		350.5	0.3471	0.3649	0.2308			350.5	0.4579	0.4472	0.3815
		351	0.3376	0.3514	0.2003			351	0.4577	0.4445	0.3934
		351.5	0.2918	0.3412	0.2131			351.5	0.4659	0.4286	0.3923
		352	0.3628	0.3715	0.2174			352	0.4595	0.44	0.4016
		352.5	0.3669	0.3395	0.2137			352.5	0.4634	0.4296	0.3792
		353	0.356	0.3468	0.2073			353	0.4554	0.4293	0.3839
		353.5	0.3761	0.3747	0.1864			353.5	0.4695	0.4392	0.3767
		354	0.3816	0.3823	0.202			354	0.4847	0.4247	0.3871
		354.5	0.3709	0.364	0.1964			354.5	0.4809	0.4356	0.4021
		355	0.343	0.3639	0.2185			355	0.489	0.436	0.3832
		355.5	0.3706	0.3395	0.2054			355.5	0.4898	0.4392	0.3792
		356	0.3501	0.3484	0.1957			356	0.484	0.4281	0.3731
		356.5	0.3652	0.3771	0.225			356.5	0.4799	0.4333	0.3752
		357	0.3591	0.3601	0.2138			357	0.4904	0.4305	0.3881
		357.5	0.3663	0.4053	0.2241			357.5	0.4837	0.4364	0.3755
		358	0.316	0.3581	0.1914			358	0.4875	0.4353	0.3953
		358.5	0.3242	0.3928	0.2071			358.5	0.4885	0.4266	0.3898
		359	0.3613	0.3565	0.1983			359	0.4829	0.4233	0.3915
		359.5	0.3075	0.3321	0.1748			359.5	0.4795	0.4194	0.3756
		360	0.37	0.3314	0.2022			360	0.489	0.4321	0.4021
		360.5	0.3239	0.3276	0.1988			360.5	0.4822	0.439	0.39
		361	0.3244	0.371	0.1984			361	0.4958	0.4365	0.382
		361.5	0.322	0.3657	0.2029			361.5	0.4926	0.435	0.3878
		362	0.2963	0.3456	0.1905			362	0.4868	0.4363	0.3896
		362.5	0.3306	0.3488	0.2023			362.5	0.4965	0.4307	0.3719
		363	0.2929	0.3019	0.2145			363	0.4937	0.4399	0.3826
		363.5	0.3232	0.3608	0.2074			363.5	0.4868	0.4315	0.3836
		364	0.2917	0.3671	0.2099			364	0.4888	0.4336	0.39
		364.5	0.3165	0.3591	0.2019			364.5	0.4828	0.422	0.3948
		365	0.2912	0.3711	0.2081			365	0.4803	0.4251	0.3928
		365.5	0.2816	0.3222	0.2098			365.5	0.4779	0.4212	0.3818
		366	0.3835	0.3415	0.1915			366	0.4836	0.4284	0.3844
		366.5	0.2868	0.287	0.1695			366.5	0.4819	0.433	0.383
		367	0.3659	0.3442	0.2056			367	0.4772	0.4205	0.3761
		367.5	0.375	0.347	0.2293			367.5	0.4941	0.4217	0.3782
		368	0.3805	0.3346	0.204			368	0.4789	0.4276	0.3659
		368.5	0.3783	0.3362	0.1813			368.5	0.4974	0.4282	0.3779
		369	0.3703	0.3499	0.2217			369	0.496	0.4382	0.3815
		369.5	0.3746	0.3186	0.198			369.5	0.4873	0.4219	0.386
		370	0.3639	0.3707	0.1978			370	0.4912	0.4203	0.383
		370.5	0.3025	0.3216	0.2106			370.5	0.4885	0.4274	0.3898
		371	0.3725	0.3445	0.1778			371	0.5	0.427	0.3747
		371.5	0.3541	0.3593	0.1944			371.5	0.4995	0.4219	0.38
		372	0.3624	0.3685	0.1424			372	0.4948	0.4206	0.3787
		372.5	0.3487	0.3414	0.2485			372.5	0.4954	0.4265	0.3842
		373	0.3633	0.3219	0.228			373	0.5049	0.4228	0.3752
		373.5	0.3381	0.3446	0.2817			373.5	0.4894	0.4347	0.3824
		374	0.359	0.3483	0.2712			374	0.4984	0.429	0.3802
		374.5	0.3482	0.3416	0.2384			374.5	0.4983	0.4376	0.3754
		375	0.3436	0.3591	0.2446			375	0.5055	0.4352	0.3863
		375.5	0.3582	0.3246	0.2568			375.5	0.5132	0.4279	0.3823
		376	0.3427	0.3452	0.2344			376	0.4971	0.4253	0.3826
		376.5	0.3539	0.344	0.2579			376.5	0.5091	0.4245	0.3789
		377	0.3426	0.3792	0.2192			377	0.4932	0.433	0.3882
		377.5	0.3489	0.3557	0.218			377.5	0.4965	0.4397	0.3952
		378	0.3695	0.3395	0.2894			378	0.508	0.432	0.3846
		378.5	0.3513	0.3544	0.3188			378.5	0.4995	0.4307	0.3909
		379	0.3556	0.3467	0.2945			379	0.4912	0.4319	0.3916
		379.5	0.3507	0.3444	0.2825			379.5	0.4766	0.4322	0.3968
		380	0.3245	0.3543	0.3037			380	0.495	0.4254	0.3905
		380.5	0.3417	0.3519	0.2534			380.5	0.4971	0.4355	0.3876
		381	0.3084	0.3654	0.3335			381	0.5135	0.4239	0.3964
		381.5	0.3477	0.3477	0.2838			381.5	0.4889	0.4222	0.3909
		382	0.3192	0.3289	0.362			382	0.4655	0.4134	0.3965
		382.5	0.3249	0.3383	0.3054			382.5	0.4618	0.4128	0.3952
		383	0.3097	0.347	0.2734			383	0.4741	0.4192	0.4007
		383.5	0.3439	0.3154	0.2665			383.5	0.477	0.4074	0.3828
		384	0.3117	0.3175	0.2974			384	0.463	0.4098	0.3804
		384.5	0.3733	0.3057	0.2764			384.5	0.4753	0.4074	0.3785
		385	0.3753	0.3464	0.2919			385	0.48	0.4025	0.3864
		385.5	0.3626	0.3765	0.3063			385.5	0.4836	0.4027	0.3868
		386	0.3573	0.3672	0.2322			386	0.4756	0.4028	0.3808
		386.5	0.349	0.3447	0.2489			386.5	0.4788	0.4098	0.3815
		387	0.3451	0.338	0.2735			387	0.4847	0.4082	0.3928
		387.5	0.3487	0.3822	0.1708			387.5	0.4754	0.4097	0.3832
		388	0.3526	0.3577	0.1836			388	0.458	0.4136	0.389
		388.5	0.3787	0.384	0.3025			388.5	0.467	0.4202	0.3842
		389	0.3472	0.378	0.3099			389	0.4504	0.415	0.3762
		389.5	0.345	0.3644	0.2923			389.5	0.4764	0.4197	0.3876
		390	0.3272	0.3818	0.2861			390	0.4688	0.4197	0.3908
		390.5	0.3397	0.3779	0.3182			390.5	0.4608	0.4268	0.389
		391	0.3527	0.3052	0.2798			391	0.4708	0.4185	0.384
		391.5	0.337	0.3592	0.319			391.5	0.4657	0.4229	0.3863
		392	0.3526	0.3376	0.2881			392	0.4732	0.4035	0.3912
		392.5	0.3737	0.3468	0.268			392.5	0.4692	0.4181	0.384
		393	0.3641	0.3049	0.3039			393	0.4686	0.4117	0.3828
		393.5	0.3722	0.3443	0.3126			393.5	0.4731	0.4158	0.3908
		394	0.3348	0.3609	0.2936			394	0.4728	0.4304	0.3804
		394.5	0.3327	0.3477	0.2291			394.5	0.4758	0.4108	0.3792
		395	0.3571	0.377	0.2199			395	0.4702	0.4162	0.3685
		395.5	0.3668	0.349	0.2213			395.5	0.4729	0.4142	0.3633
		396	0.3497	0.3572	0.1964			396	0.4826	0.4126	0.3755
		396.5	0.3432	0.3401	0.2467			396.5	0.4709	0.4177	0.3746
		397	0.3658	0.3675	0.2054			397	0.4767	0.4173	0.3707
		397.5	0.3493	0.3296	0.1562			397.5	0.473	0.421	0.3765
		398	0.3347	0.3583	0.1473			398	0.474	0.4205	0.374
		398.5	0.3423	0.3334	0.3088			398.5	0.4778	0.427	0.386
		399	0.3402	0.3927	0.2843			399	0.4664	0.4295	0.385
		399.5	0.3266	0.3217	0.3161			399.5	0.4766	0.4256	0.3741
		400	0.309	0.3533	0.2945			400	0.4798	0.4251	0.3774
		400.5	0.3242	0.3349	0.3104			400.5	0.4768	0.426	0.381
		401	0.3226	0.3559	0.2733			401	0.4808	0.4289	0.3815
		401.5	0.3454	0.3908	0.2821			401.5	0.4869	0.4226	0.3849
		402	0.3017	0.3919	0.282			402	0.4733	0.4212	0.3786
		402.5	0.3079	0.3706	0.289			402.5	0.4866	0.4217	0.3863
		403	0.3443	0.3541	0.2807			403	0.4772	0.4213	0.3776
		403.5	0.2935	0.3798	0.2762			403.5	0.473	0.4113	0.3872
		404	0.3298	0.3706	0.2928			404	0.486	0.4198	0.3866
		404.5	0.248	0.3754	0.2534			404.5	0.4782	0.4159	0.3814
		405	0.3402	0.388	0.291			405	0.4837	0.418	0.3691
		405.5	0.3344	0.3968	0.2796			405.5	0.4813	0.4136	0.3787
		406	0.3527	0.3812	0.253			406	0.4735	0.4178	0.3838
		406.5	0.3078	0.3678	0.2659			406.5	0.4815	0.426	0.3892
		407	0.3162	0.3402	0.2077			407	0.4797	0.4055	0.371
		407.5	0.2561	0.3488	0.257			407.5	0.4919	0.4317	0.3794
		408	0.2732	0.3802	0.2774			408	0.4974	0.4227	0.3805
		408.5	0.2806	0.365	0.2943			408.5	0.4918	0.4133	0.3882
		409	0.2762	0.3891	0.2499			409	0.4664	0.4161	0.3862
		409.5	0.2658	0.3954	0.2332			409.5	0.4774	0.4114	0.3798
		410	0.2826	0.3607	0.221			410	0.4668	0.4128	0.3792
		410.5	0.2726	0.3486	0.286			410.5	0.4714	0.4137	0.372
		411	0.2677	0.3725	0.2797			411	0.4694	0.4236	0.3819
		411.5	0.3059	0.3903	0.254			411.5	0.4728	0.4198	0.3803
		412	0.2717	0.3869	0.28			412	0.4686	0.421	0.376
		412.5	0.2724	0.3831	0.2694			412.5	0.4743	0.4206	0.3658
		413	0.2676	0.3493	0.3084			413	0.4718	0.4189	0.3688
		413.5	0.2622	0.3791	0.2824			413.5	0.4773	0.4169	0.365
		414	0.213	0.3659	0.2877			414	0.4767	0.4372	0.3725
		414.5	0.2511	0.3972	0.2588			414.5	0.4821	0.4392	0.3785
		415	0.2361	0.3843	0.2963			415	0.4929	0.4394	0.382
		415.5	0.2267	0.3737	0.2815			415.5	0.4974	0.4275	0.3887
		416	0.2405	0.3893	0.2833			416	0.4889	0.4345	0.3789
		416.5	0.219	0.3727	0.2547			416.5	0.511	0.4318	0.3743
		417	0.2228	0.3815	0.3035			417	0.4997	0.4253	0.3835
		417.5	0.2119	0.3806	0.2955			417.5	0.4856	0.4211	0.3784
		418	0.2157	0.3553	0.291			418	0.4972	0.4305	0.3796
		418.5	0.2294	0.3656	0.2981			418.5	0.4976	0.4321	0.3863
		419	0.2218	0.3553	0.2678			419	0.4928	0.4317	0.3796
		419.5	0.2199	0.3501	0.2711			419.5	0.4942	0.4386	0.375
		420	0.2232	0.3329	0.3057			420	0.4912	0.4323	0.3877
		420.5	0.2313	0.3448	0.326			420.5	0.4806	0.4249	0.3826
		421	0.2275	0.3616	0.293			421	0.486	0.4235	0.3676
		421.5	0.291	0.3725	0.2705			421.5	0.501	0.4286	0.3805
		422	0.262	0.3571	0.2586			422	0.4964	0.4132	0.3833
		422.5	0.2627	0.3506	0.2596			422.5	0.4884	0.4223	0.3891
		423	0.2534	0.3581	0.2555			423	0.5011	0.441	0.378
		423.5	0.2365	0.347	0.2421			423.5	0.5067	0.4242	0.3885
		424	0.2334	0.3716	0.2886			424	0.4931	0.434	0.3867
		424.5	0.2414	0.3539	0.306			424.5	0.4919	0.4183	0.4055
		425	0.2451	0.3616	0.297			425	0.487	0.4303	0.3905
		425.5	0.2443	0.3605	0.2994			425.5	0.4978	0.4272	0.395
		426	0.2427	0.3669	0.311			426	0.4963	0.4181	0.3909
		426.5	0.2163	0.3464	0.2673			426.5	0.49	0.4323	0.4031
		427	0.2612	0.3654	0.2707			427	0.4862	0.4258	0.3991
		427.5	0.2515	0.3604	0.2594			427.5	0.4698	0.439	0.4009
		428	0.2802	0.3748	0.3064			428	0.4784	0.424	0.405
		428.5	0.299	0.3878	0.255			428.5	0.4809	0.4273	0.4007
		429	0.2952	0.3661	0.2229			429	0.4783	0.4235	0.3977
		429.5	0.3109	0.3399	0.2569			429.5	0.4786	0.4356	0.3942
		430	0.2736	0.3334	0.2031			430	0.4789	0.4302	0.3931
		430.5	0.3446	0.3531	0.2506			430.5	0.4781	0.4312	0.3944
		431	0.3228	0.3544	0.2465			431	0.4804	0.4234	0.3873
		431.5	0.3116	0.3581	0.2357			431.5	0.4806	0.4275	0.3929
		432	0.2999	0.3491	0.2373			432	0.4844	0.4279	0.3855
		432.5	0.3152	0.3652	0.2886			432.5	0.4867	0.4379	0.385
		433	0.3239	0.3846	0.2437			433	0.4932	0.4268	0.3911
		433.5	0.2754	0.3637	0.2554			433.5	0.4743	0.4253	0.3754
		434	0.2982	0.3596	0.243			434	0.4815	0.4294	0.3916
		434.5	0.3932	0.351	0.2758			434.5	0.4935	0.4276	0.3963
		435	0.3162	0.3605	0.2737			435	0.486	0.4274	0.3877
		435.5	0.3165	0.3411	0.2884			435.5	0.4758	0.4325	0.3863
		436	0.2932	0.3575	0.2653			436	0.4813	0.4365	0.388
		436.5	0.3071	0.3578	0.3098			436.5	0.4823	0.4395	0.3909
		437	0.3612	0.3852	0.2604			437	0.4767	0.4271	0.3884
		437.5	0.3504	0.3513	0.2519			437.5	0.4784	0.419	0.3848
		438	0.3027	0.3728	0.2559			438	0.4832	0.4204	0.3831
		438.5	0.3669	0.3635	0.1609			438.5	0.4771	0.4203	0.3844
		439	0.3455	0.3429	0.224			439	0.4869	0.4209	0.383
		439.5	0.3196	0.3699	0.1645			439.5	0.4748	0.4176	0.3897
		440	0.3244	0.3809	0.2322			440	0.4666	0.4225	0.3927
		440.5	0.3578	0.361	0.1944			440.5	0.4824	0.4226	0.3884
		441	0.3462	0.3744	0.2153			441	0.4825	0.4334	0.3849
		441.5	0.373	0.3662	0.2005			441.5	0.4918	0.4301	0.3813
		442	0.3492	0.3515	0.2402			442	0.4942	0.4347	0.3985
		442.5	0.3666	0.3473	0.2739			442.5	0.4838	0.4277	0.3871
		443	0.364	0.351	0.2817			443	0.4836	0.42	0.3803
		443.5	0.3664	0.3326	0.285			443.5	0.4804	0.4208	0.3899
		444	0.3439	0.3383	0.2677			444	0.4877	0.4258	0.3853
		444.5	0.3751	0.3661	0.2495			444.5	0.4959	0.4312	0.3925
		445	0.3448	0.3809	0.2908			445	0.4931	0.4256	0.3868
		445.5	0.3819	0.3819	0.2981			445.5	0.4933	0.4226	0.4058
		446	0.3633	0.3693	0.3135			446	0.4901	0.4297	0.3926
		446.5	0.3697	0.3414	0.3425			446.5	0.488	0.4237	0.3859
		447	0.3558	0.3462	0.2904			447	0.4805	0.4176	0.3791
		447.5	0.3265	0.3554	0.2635			447.5	0.4746	0.4151	0.3795
		448	0.3536	0.3647	0.3087			448	0.4793	0.4235	0.3898
		448.5	0.3968	0.3713	0.267			448.5	0.4958	0.409	0.3755
		449	0.3442	0.3405	0.2599			449	0.4888	0.4196	0.3877
		449.5	0.3494	0.3518	0.294			449.5	0.4819	0.4171	0.3849
		450	0.353	0.3894	0.2349			450	0.4813	0.4228	0.3836
		450.5	0.3561	0.3539	0.2841			450.5	0.4807	0.4184	0.38
		451	0.3965	0.3771	0.2696			451	0.474	0.4276	0.3838
		451.5	0.3405	0.3497	0.273			451.5	0.4868	0.419	0.3965
		452	0.3676	0.3464	0.2579			452	0.4862	0.4218	0.3945
		452.5	0.3645	0.3469	0.2921			452.5	0.4919	0.4446	0.3892
		453	0.3369	0.3588	0.2698			453	0.4906	0.4344	0.3905
		453.5	0.3352	0.3693	0.282			453.5	0.4801	0.4261	0.3884
		454	0.3606	0.3627	0.2116			454	0.4881	0.4368	0.3845
		454.5	0.3437	0.3262	0.2496			454.5	0.4895	0.4208	0.3859
		455	0.3508	0.363	0.253			455	0.4932	0.4308	0.3861
		455.5	0.349	0.3546	0.297			455.5	0.4974	0.4316	0.3979
		456	0.3257	0.3461	0.3188			456	0.4878	0.4155	0.3942
		456.5	0.3035	0.3398	0.2248			456.5	0.4954	0.421	0.3954
		457	0.3358	0.3543	0.2709			457	0.4899	0.4235	0.3904
		457.5	0.3403	0.3387	0.2573			457.5	0.4849	0.4326	0.3994
		458	0.3385	0.3322	0.29			458	0.4877	0.436	0.3947
		458.5	0.3347	0.3321	0.2808			458.5	0.4851	0.4283	0.3913
		459	0.3116	0.3488	0.3031			459	0.4701	0.4254	0.3889
		459.5	0.3208	0.3221	0.2973			459.5	0.4748	0.4198	0.3897
		460	0.3311	0.3534	0.2805			460	0.482	0.4187	0.3941
		460.5	0.3242	0.3704	0.3152			460.5	0.478	0.426	0.3872
		461	0.3006	0.3207	0.2941			461	0.4748	0.4283	0.3958
		461.5	0.3699	0.3622	0.288			461.5	0.4786	0.4206	0.3826
		462	0.3161	0.3275	0.2705			462	0.472	0.4172	0.3954
		462.5	0.33	0.3376	0.3202			462.5	0.4722	0.4184	0.4052
		463	0.3249	0.3471	0.2853			463	0.4699	0.4212	0.3992
		463.5	0.3566	0.3383	0.2984			463.5	0.4713	0.4145	0.3966
		464	0.3351	0.3358	0.2821			464	0.4701	0.4226	0.3961
		464.5	0.3228	0.3428	0.3131			464.5	0.4705	0.4163	0.3853
		465	0.3403	0.3443	0.2492			465	0.4782	0.4249	0.3918
		465.5	0.3413	0.3406	0.2751			465.5	0.4705	0.4241	0.3968
		466	0.3325	0.3472	0.2462			466	0.4749	0.4252	0.3938
		466.5	0.3578	0.3521	0.263			466.5	0.4731	0.4226	0.4012
		467	0.3625	0.3236	0.2696			467	0.4723	0.4377	0.3949
		467.5	0.3804	0.3662	0.2609			467.5	0.469	0.4261	0.3867
		468	0.3565	0.3414	0.3075			468	0.4571	0.44	0.3789
		468.5	0.3638	0.3548	0.3084			468.5	0.4639	0.4408	0.3816
		469	0.3594	0.3404	0.2524			469	0.4717	0.4369	0.3841
		469.5	0.3607	0.3402	0.2962			469.5	0.4734	0.437	0.3785
		470	0.3897	0.3243	0.2782			470	0.468	0.4248	0.3909
		470.5	0.3703	0.3848	0.3182			470.5	0.4599	0.4413	0.393
		471	0.3594	0.3532	0.2837			471	0.4644	0.437	0.3989
		471.5	0.3529	0.348	0.2779			471.5	0.4592	0.4407	0.3859
		472	0.3419	0.3225	0.3065			472	0.4664	0.4502	0.3964
		472.5	0.3507	0.3546	0.3073			472.5	0.4769	0.4419	0.4074
		473	0.3323	0.3646	0.3208			473	0.4763	0.4511	0.3935
		473.5	0.3548	0.3795	0.29			473.5	0.4605	0.4405	0.4042
		474	0.3353	0.3532	0.304			474	0.4513	0.4347	0.3981
		474.5	0.3259	0.3726	0.1202			474.5	0.4569	0.4284	0.3883
		475	0.3386	0.3639	0.1516			475	0.4585	0.4263	0.3877
		475.5	0.3359	0.3526	0.306			475.5	0.4501	0.4238	0.3855
		476	0.3333	0.3728	0.2775			476	0.4582	0.4304	0.3874
		476.5	0.3545	0.3884	0.2513			476.5	0.4672	0.4268	0.3854
		477	0.3321	0.3769	0.2949			477	0.4683	0.4216	0.39
		477.5	0.3327	0.3548	0.3205			477.5	0.4633	0.4303	0.3934
		478	0.3622	0.3482	0.3001			478	0.4625	0.4309	0.3929
		478.5	0.3273	0.3923	0.2841			478.5	0.4574	0.443	0.4008
		479	0.3031	0.3904	0.2893			479	0.4551	0.4197	0.4012
		479.5	0.3236	0.3928	0.3078			479.5	0.4577	0.4366	0.4044
		480	0.3591	0.3715	0.2896			480	0.4533	0.4344	0.4093
		480.5	0.3424	0.3557	0.248			480.5	0.4564	0.437	0.3984
		481	0.3194	0.3628	0.248			481	0.4525	0.436	0.393
		481.5	0.3402	0.3842	0.268			481.5	0.4608	0.4413	0.402
		482	0.3147	0.3677	0.2888			482	0.4623	0.4494	0.401
		482.5	0.3285	0.3752	0.2798			482.5	0.4567	0.4411	0.3986
		483	0.3588	0.3753	0.3029			483	0.461	0.433	0.3919
		483.5	0.3371	0.3793	0.3075			483.5	0.4594	0.4423	0.3992
		484	0.3709	0.3612	0.2838			484	0.4698	0.4341	0.3956
		484.5	0.3259	0.3808	0.2861			484.5	0.4691	0.4297	0.3932
		485	0.3289	0.3453	0.279			485	0.4606	0.4346	0.3939
		485.5	0.3124	0.387	0.2643			485.5	0.4694	0.4205	0.3917
		486	0.3467	0.3646	0.2661			486	0.4585	0.4285	0.3934
		486.5	0.3394	0.3775	0.27			486.5	0.4679	0.4353	0.389
		487	0.3214	0.3911	0.3117			487	0.4597	0.4334	0.396
		487.5	0.3197	0.3559	0.2875			487.5	0.4688	0.4345	0.3967
		488	0.3029	0.3614	0.2521			488	0.4637	0.4375	0.3965
		488.5	0.3735	0.3829	0.2723			488.5	0.4588	0.4379	0.3857
		489	0.3621	0.3212	0.2715			489	0.4617	0.4192	0.3902
		489.5	0.3408	0.3442	0.2683			489.5	0.4558	0.4308	0.3949
		490	0.2974	0.3809	0.2344			490	0.4511	0.4397	0.3939
		490.5	0.3678	0.4032	0.1791			490.5	0.4545	0.4309	0.4035
		491	0.3603	0.4151	0.2278			491	0.4667	0.4343	0.3897
		491.5	0.3472	0.3678	0.2819			491.5	0.4568	0.4309	0.4004
		492	0.3557	0.4116	0.3219			492	0.4588	0.4236	0.4011
		492.5	0.3529	0.3766	0.3344			492.5	0.4675	0.4204	0.3921
		493	0.3732	0.3624	0.3158			493	0.468	0.4221	0.4065
		493.5	0.3333	0.3842	0.318			493.5	0.4685	0.4255	0.4082
		494	0.3453	0.3657	0.2963			494	0.4505	0.4266	0.3892
		494.5	0.3495	0.3741	0.3269			494.5	0.4578	0.43	0.4079
		495	0.3718	0.3437	0.3045			495	0.4576	0.4264	0.4031
		495.5	0.3439	0.3784	0.3391			495.5	0.4623	0.4315	0.412
		496	0.3292	0.3785	0.3171			496	0.4645	0.4299	0.4215
		496.5	0.3516	0.373	0.3267			496.5	0.4665	0.4309	0.3978
		497	0.3716	0.359	0.3124			497	0.4738	0.4211	0.3985
		497.5	0.3623	0.3739	0.2297			497.5	0.4687	0.424	0.4098
		498	0.3569	0.3443	0.2648			498	0.471	0.4361	0.416
		498.5	0.3614	0.3155	0.2704			498.5	0.4845	0.4269	0.4113
		499	0.3254	0.3475	0.2946			499	0.4721	0.4192	0.401
		499.5	0.3537	0.3599	0.2672			499.5	0.4603	0.4275	0.3941
